# Supplementary material for: Nanopore sequencing reveals TACC2 locus complexity and diversity of isoforms transcribed from an intronic promoter
Source: Sci Rep. 2021 Apr 30;11:9355. doi: 10.1038/s41598-021-88018-9 (PMC8087818; doi:10.1038/s41598-021-88018-9)
Supplement: Supplementary file 2 — Supplementary Information 2. [file 41598_2021_88018_MOESM2_ESM.xlsx]

## Sheet: Title
Supplementary Dataset
Title
Nanopore sequencing reveals TACC2 locus complexity and diversity of isoforms transcribed from an intronic promoter
Authors
Yosuke Ito1,2,9, Yasuhisa Terao1,*, Shohei Noma3, Michihira Tagami3, Emiko Yoshida1,4,5, Yoshihide Hayashizaki6, Masayoshi Itoh6, Hideya Kawaji2,6,7,9,*
Affiliations
1 Juntendo University Faculty of Medicine, Department of Obstetrics & Gynecology, Tokyo, Japan
2 RIKEN Center for Integrative Medical Sciences, Preventive Medicine and Applied Genomics Unit, Yokohama, Japan
3 RIKEN Center for Integrative Medical Sciences, Laboratory for Comprehensive Genomic Analysis, Yokohama, Japan
4 RIKEN Center for Integrative Medical Sciences, Nucleic Acid Diagnostic System Development Unit, Yokohama, Japan
5 Diagnostics and Therapeutics of Intractable Diseases, Intractable Disease Research Center, Juntendo University Graduate School of Medicine, Tokyo, Japan.
6 RIKEN Preventive Medicine and Diagnosis Innovation Program, Yokohama, Japan
7 Tokyo Metropolitan Institute of Medical Science, Research Center for Genome & Medical Sciences, Tokyo, Japan
8 Laboratory for Advanced Genomics Circuit, RIKEN Center for Integrative Medical Sciences, Kanagawa, Japan
9 These authors contributed equally: Yosuke Ito and Hideya Kawaji

## Sheet: TableS1 - cell lines
Cell line	Pathology	Stage	Age	Ethnic group	ID	Supplier
JHUEM-1	Endometrioid G2	-	56	Japanese	RCB1548	RIKEN BRC
JHUEM-2	-	-	62	Japanese	RCB1551	RIKEN BRC
JHUEM-3	-	Ib	60	Japanese	RCB1552	RIKEN BRC
JHUEM-7	-	-	58	Japanese	RCB1677	RIKEN BRC
MFE-280	-	-	78	Caucasian	ECACC98050131	ECACC
MFE-296	-	-	-	Caucasian	ECACC98031101	ECACC
MFE-319	Endometrioid G1-G2	-	81	-	DSMZACC-423	DSMZ
HEC-1-A	Endometrioid G2	-	-	Japanese	JCRB1117	RIKEN BRC
HEC-1-B	Endometrioid G2	-	-	Japanese	JCRB1193	RIKEN BRC
HEC-6	Endometrioid G3	-	-	Japanese	JCRB1118	RIKEN BRC
HEC-50B	Endometrioid G3	-	-	Japanese	JCRB1145	RIKEN BRC
HEC-59	Endometrioid G2	-	-	Japanese	JCRB1120	RIKEN BRC
HEC-151	Endometrioid G2	-	-	Japanese	JCRB1122	RIKEN BRC
HEC-251	-	-	-	Japanese	JCRB1141	RIKEN BRC
HEC-265	Endometrioid G1	-	-	Japanese	JCRB1142	RIKEN BRC
SNU-685	-	-	70	-	KCLB00685	KCLB
SNU-1077	-	-	60	-	KCLB01077	KCLB
Ishikawa	-	-	39	-	JCRB1505	RIKEN BRC
COLO_684	-	-	63	-	ECACC87061203	European Collection of Authenticated Cell Cultures (ECACC)
EFE-184	-	-	-	-	DSMZACC-230	DSMZ
AN3_CA	-	-	55	-	DSMZACC-267	DSMZ
RL95-2	-	-	65	-	ATCCCRL-1671	ATCC
EN	-	IIIc	50	Japanese	DSMZACC-564	DSMZ
KLE	-	-	64	Caucasian	ATCCCRL-1622	ATCC
TEN	-	-	74	Japanese	RCB1433	RIKEN BRC
						ECACC: European Collection of Authenticated Cell Cultures
						BRC: Bio Resource Center
						KCLB: Korean Cell LineBank	:

## Sheet: TableS2 - summary stat.
	Replicate	Obtained	Corrected		Corrected and 5ʹ to 3ʹ complete		Exact matches to the defined boundaries
		reads	reads	ratio*	reads	ratio*	reads	ratio
JHUEM-1	rep1	273592	122028	0.446022	59283	0.216684	11884	0.0434369
	rep2	319478	145690	0.456025	72538	0.227052	17106	0.0535436
	rep3	276777	97459	0.352121	45548	0.164566	10023	0.0362133
	total	869847	365177	0.419818	177369	0.203908	39013	0.0448504
	average	289949	121726	-	59123	-	13004.3	-
*All ratios are expressed as the percentage of obtained reads

## Sheet: TableS3 - exon counts
Exon*	JHUEM1-rep1	JHUEM1-rep2	JHUEM1-rep3	donor338-RUN1	donor391-RUN1	donor391-RUN2	donor411-RUN1	donor423-RUN2	donor424-RUN2	donor430-RUN1	donor456-RUN1	donor475-RUN2	donor479-RUN2	donor491-RUN1	donor491-RUN2	donor496-RUN1	donor520-RUN1	donor520-RUN2	donor531-RUN2	donor532-RUN2	donor538-RUN1	donor547-RUN1	donor549-RUN1	donor550-RUN1	donor660-RUN2	donor669-RUN2	donor709-RUN2
rex01	11884	17106	10023	6959	5414	6319	3752	9421	1922	10333	11681	8974	6868	4484	10039	10237	13013	4381	7528	7066	10336	10200	9729	7020	4200	4987	4621
rex02	11788	17018	10009	6959	5414	6319	3752	9420	1922	10333	11655	8973	6868	4482	10036	10235	13013	4381	7528	7047	10155	10199	9729	7020	4199	4986	4621
rex03	45	73	85	0	0	1	0	287	0	0	1	0	43	0	0	0	1	0	0	0	0	0	0	0	0	0	0
rex04	78	48	100	0	1	0	1	0	0	0	0	0	0	0	0	0	0	0	0	0	0	1	679	0	0	4	0
rex05	11709	16824	9834	6952	5410	6319	3752	9419	1921	10310	11671	8939	6841	4481	10009	10236	12595	4380	7527	7065	9846	10200	9657	7019	4195	4970	4621
rex06	25	47	132	2	4	0	2	0	0	524	265	0	0	0	0	0	17	0	0	0	12	0	1	0	0	0	0
rex07	33	44	25	0	0	0	0	0	0	0	24	0	0	0	0	0	1	0	0	0	0	48	0	0	0	0	0
rex07:L0:R-465	14	16	11	0	0	0	0	0	0	0	4	0	0	0	0	0	4	0	0	0	0	0	0	0	60	0	0
rex08	4790	6732	4357	1550	2107	1723	2129	1734	1166	1925	2706	1241	2035	1094	1946	3077	2155	643	1462	1261	1905	3050	2602	1087	1205	580	320
rex08:L-4412:R0	0	0	4	0	0	0	0	0	0	0	0	0	0	0	0	0	0	0	0	0	0	0	0	0	1	0	93
rex08:L-4463:R0	85	52	148	10	4	22	1356	66	0	74	36	0	41	1	0	53	56	0	44	145	22	41	37	1	202	0	15
rex08:L-4901:R0	0	0	0	0	0	0	0	0	0	0	0	0	0	0	0	0	0	0	0	0	0	0	0	0	0	0	53
rex08:L0:R-1708	0	0	0	87	0	0	0	0	0	0	0	0	0	0	0	0	0	0	0	0	0	1	0	0	0	0	4
rex08:L0:R-2050	0	0	0	0	0	0	0	0	0	0	0	0	0	0	0	0	0	0	0	0	0	0	0	0	79	0	0
rex08:L0:R-2133	0	0	0	0	0	0	0	0	0	0	0	0	0	0	0	0	0	0	0	0	0	0	0	0	1	0	0
rex08:L0:R-2398	0	0	0	1	3	0	1356	0	0	0	34	0	0	1	0	0	0	0	44	0	0	0	1	1	0	0	0
rex08:L0:R-2445	85	51	148	9	1	22	0	66	0	74	2	0	41	0	0	53	56	0	0	145	22	41	36	0	123	0	15
rex08:L0:R-2656	0	1	0	0	0	0	0	0	0	0	0	0	0	0	0	0	0	0	0	0	0	0	0	0	0	0	53
rex08:L0:R-3242	0	0	0	0	0	0	0	0	0	0	0	0	0	0	0	0	0	0	308	0	0	0	0	0	0	0	0
rex08:L0:R-4536	0	0	4	0	0	0	0	0	0	0	0	0	0	0	0	0	0	0	0	0	0	0	0	0	0	0	93
rex08:L0:R-5231	0	2	0	0	0	0	0	0	0	0	0	0	1	0	1	0	0	1	0	0	0	0	0	0	0	0	219
rex09	8067	11564	7391	2771	3017	3853	3529	4188	1175	4061	6096	2431	2073	1875	5537	5243	5894	1224	2094	1310	5016	6638	3354	2765	2446	1769	1717
rex09:L0:R-19	23	33	23	3	1	5	4	3	1	1	6	0	6	0	4	1	6	0	4	97	7	32	6	0	1	19	2
rex10	6617	9707	6041	4275	3920	3993	2647	7494	1776	7310	6820	6243	5938	3686	6240	7574	8939	2097	4979	5311	7136	6354	8390	4317	3974	3300	3401
rex11	5255	7867	5070	2670	1096	4874	2927	5574	687	5817	5364	3413	3736	2073	4579	3410	4982	1502	4642	3471	5669	6064	5910	2735	1715	2463	2394
rex11:L-11:R0	12	29	13	7	0	11	5	21	1	4	8	5	21	7	13	4	8	106	10	7	15	8	8	5	3	4	9
rex11:L-47:R0	1	2	2	0	0	0	0	1	0	0	0	0	1	0	0	0	0	0	308	0	0	0	0	1	1	0	4
rex12	52	29	40	0	0	0	0	0	0	0	1	0	0	0	0	0	0	0	0	0	3	0	0	0	0	0	0
rex13	11860	17027	9965	6869	5410	6317	3749	9409	1922	10332	11612	8972	6866	4481	10036	10235	12773	4379	7525	7066	10319	10196	9723	7016	4197	4985	4621
rex14	47	57	44	1	0	0	0	0	0	0	5	0	0	0	0	68	0	0	0	0	0	5	0	0	57	0	0
rex15	59	57	105	0	0	0	0	0	0	0	0	0	0	0	0	86	0	0	0	0	17	0	51	0	0	0	0
rex16	11172	16021	9282	6817	5409	6295	3746	9333	1921	10326	11298	8601	6832	4467	10023	10215	12677	4215	7509	7008	10008	10145	9704	6791	4146	4977	4494
rex16:L0:R12	701	1085	741	54	5	24	6	87	1	7	316	373	36	17	16	22	336	166	19	58	328	54	25	229	54	10	127
rex17	487	921	605	51	15	815	16	74	0	1072	1249	937	20	835	1217	1650	656	132	1	70	362	45	1982	1006	496	1	832
rex17:L0:R4	4	17	6	2	0	2	0	0	0	1	11	6	0	4	4	2	2	0	0	0	0	1	4	3	2	0	5
rex18	10063	14578	8550	6395	5343	5496	3332	8122	1835	8887	10639	7455	5828	4436	8960	9328	10877	3246	7461	2664	9623	7603	7534	4333	3474	4450	4277
rex18:L-12:R0	1739	2447	1367	357	64	820	414	1288	85	1445	953	1516	1034	44	1070	901	1649	1126	59	3045	473	2526	1356	2683	724	522	341
rex19	11819	17057	9984	6860	5404	6302	3746	9375	1918	10324	11659	8954	6841	4478	10023	10227	12984	4365	7506	5710	10323	10181	9716	7003	4190	4966	4356
rex19:L-13:R0	44	39	30	9	8	17	3	28	3	9	21	18	24	5	14	9	24	13	17	1356	11	14	9	15	8	20	15
rex19:L0:R93	6	2	4	0	0	0	1	14	0	0	0	2	2	0	0	0	2	0	0	0	1	3	1	2	0	0	250
rex20	11871	17090	10013	6869	5405	6314	3749	9416	1921	10332	11677	8971	6866	4484	10035	10228	13006	4378	7523	7064	10332	10196	9724	7010	4196	4985	4621
rex21	11759	16950	9880	6836	5393	6275	3746	9382	1914	10315	11419	8923	6829	4474	9757	8573	12941	4365	7484	6400	10289	10070	9704	6982	4184	4969	4611
rex21:L-3:R0	74	125	121	32	13	40	4	36	8	14	261	47	37	9	280	52	49	14	41	664	30	125	20	28	14	15	9
rex22	11844	17076	10000	6867	5407	6318	3752	9416	1921	10330	11681	8972	6866	4483	10038	8627	12947	4377	7523	7065	10319	10196	9727	7017	4197	4984	4620
rex23	59	100	88	7	20	0	0	20	1	11	21	200	10	0	0	0	76	0	1	547	99	361	0	17	14	1	137
rex23:L-4:R0	0	0	2	0	0	0	0	0	0	0	2	0	0	0	0	0	1	0	0	5	1	5	0	0	0	0	2
rex23:L0:R4	49	43	73	13	37	0	0	8	0	11	17	246	12	0	0	0	84	0	0	735	194	644	0	38	17	0	153
rex24	11841	17055	9984	6859	5032	6303	3751	9414	1916	10329	11672	8946	6858	4360	9983	8055	12986	4377	7524	7064	10312	10181	9725	7015	4199	4592	4617
rex24:L9:R0	10	19	16	9	375	15	0	4	4	2	7	26	7	123	55	573	13	0	2	2	7	15	3	2	0	393	4
rex25	11176	16227	9940	6745	5119	6113	3685	9286	1805	10160	11328	8636	6483	4450	9659	8401	12492	4087	7132	6887	10019	9893	9686	6979	3947	4739	4575
rex25:L0:R26	668	850	66	209	290	204	66	131	116	170	346	335	383	32	377	226	508	292	395	179	297	301	43	39	251	245	46
rex26	11050	16006	9793	6656	5082	5424	3661	9142	1781	9964	11215	8517	6383	4398	9119	8324	12286	3998	7017	6809	9911	9721	9533	6843	3875	4655	4520
rex26:L0:R4	126	212	145	75	36	62	23	143	21	195	113	115	99	52	539	77	182	86	112	74	104	112	109	72	70	78	53
rex27	11854	17079	10010	6953	5409	6319	3752	9418	1921	10331	11680	8972	6866	4483	10038	8630	13003	4379	7526	7064	10320	10196	9729	7018	4200	4985	4620
rex28	11848	17079	10010	6955	5407	6318	3752	9419	1922	10331	11679	8972	6866	4483	10039	8630	13003	4380	7528	7065	10320	10200	9729	7018	4200	4986	4619
rex29	11884	17106	10023	6959	5414	6319	3752	9421	1922	10333	11681	8974	6868	4484	10039	10237	13013	4381	7528	7066	10336	10200	9729	7020	4200	4987	4621
*Patterns of variations are written as “L value 1:R value 2”, where “L” refers to the 5′-end and “R” indicates changes at the 3′-end. A positive value indicates exon extension, and a negative one indicates exon truncation.

## Sheet: TableS4 - isoform counts
Pattern	JHUEM1-rep1	JHUEM1-rep2	JHUEM1-rep3	donor338-RUN1	donor391-RUN1	donor391-RUN2	donor411-RUN1	donor423-RUN2	donor424-RUN2	donor430-RUN1	donor456-RUN1	donor475-RUN2	donor479-RUN2	donor491-RUN1	donor491-RUN2	donor496-RUN1	donor520-RUN1	donor520-RUN2	donor531-RUN2	donor532-RUN2	donor538-RUN1	donor547-RUN1	donor549-RUN1	donor550-RUN1	donor660-RUN2	donor669-RUN2	donor709-RUN2	Total
rex01,rex02,rex05,rex10,rex13,rex16,rex18,rex19,rex20,rex21,rex22,rex24,rex25,rex26,rex27,rex28,rex29	599	828	340	1008	1007	31	76	582	606	1490	1694	1340	1421	169	827	893	1953	491	1076	868	1154	455	527	914	699	737	533	22318
rex01,rex02,rex05,rex10,rex11,rex13,rex16,rex18,rex19,rex20,rex21,rex22,rex24,rex25,rex26,rex27,rex28,rex29	678	982	293	1085	31	871	43	2888	22	1524	756	1273	1511	666	608	177	1263	427	1911	2	909	1042	1004	596	363	559	374	21858
rex01,rex02,rex05,rex08,rex09,rex10,rex11,rex13,rex16,rex18,rex19,rex20,rex21,rex22,rex24,rex25,rex26,rex27,rex28,rex29	742	1060	1050	506	928	740	397	626	545	422	699	398	663	579	666	837	513	236	638	246	703	796	881	204	421	228	88	15812
rex01,rex02,rex05,rex13,rex16,rex18,rex19,rex20,rex21,rex22,rex24,rex25,rex26,rex27,rex28,rex29	740	942	310	1026	725	1	39	844	7	1099	870	1200	5	11	1392	59	641	741	840	13	675	15	543	817	9	712	366	14642
rex01,rex02,rex05,rex08,rex09,rex10,rex13,rex16,rex18,rex19,rex20,rex21,rex22,rex24,rex25,rex26,rex27,rex28,rex29	856	1196	917	467	734	539	293	469	366	423	708	433	747	430	560	964	615	178	261	179	487	529	322	208	279	181	110	13451
rex01,rex02,rex05,rex09,rex10,rex13,rex16,rex18,rex19,rex20,rex21,rex22,rex24,rex25,rex26,rex27,rex28,rex29	598	978	684	347	817	5	25	634	1	19	447	559	2	746	651	9	929	3	2	0	843	708	679	18	525	71	359	10659
rex01,rex02,rex05,rex09,rex10,rex11,rex13,rex16,rex18,rex19,rex20,rex21,rex22,rex24,rex25,rex26,rex27,rex28,rex29	542	835	339	210	6	124	12	816	5	715	510	3	1	10	534	1025	683	2	548	1	906	585	11	5	2	707	351	9488
rex01,rex02,rex05,rex11,rex13,rex16,rex18,rex19,rex20,rex21,rex22,rex24,rex25,rex26,rex27,rex28,rex29	410	687	543	354	15	14	13	13	3	969	726	2	542	750	615	3	861	421	843	1	644	8	8	5	2	412	382	9246
rex01,rex02,rex05,rex08,rex09,rex13,rex16,rex18,rex19,rex20,rex21,rex22,rex24,rex25,rex26,rex27,rex28,rex29	659	1071	364	296	269	114	333	208	126	135	623	84	206	3	116	170	328	47	212	280	92	273	227	80	1	41	45	6403
rex01,rex02,rex05,rex09,rex13,rex16,rex18,rex19,rex20,rex21,rex22,rex24,rex25,rex26,rex27,rex28,rex29	717	783	302	495	6	0	6	3	0	488	97	0	0	1	4	996	456	2	0	0	449	1223	12	4	0	0	1	6045
rex01,rex02,rex05,rex09,rex11,rex13,rex16,rex18,rex19,rex20,rex21,rex22,rex24,rex25,rex26,rex27,rex28,rex29	361	630	551	44	1	1202	1	1	2	2	714	1	0	1	676	2	535	1	1	0	525	779	2	2	1	2	0	6037
rex01,rex02,rex05,rex08,rex09,rex11,rex13,rex16,rex18,rex19,rex20,rex21,rex22,rex24,rex25,rex26,rex27,rex28,rex29	666	903	445	105	3	113	667	222	1	141	198	62	79	1	61	9	101	1	205	0	185	353	441	84	56	54	10	5166
rex01,rex02,rex05,rex10,rex11,rex13,rex16,rex18:L-12:R0,rex19,rex20,rex21,rex22,rex24,rex25,rex26,rex27,rex28,rex29	131	170	64	72	8	5	12	532	2	11	80	1	497	0	7	333	119	163	4	1508	85	7	471	463	0	1	3	4749
rex01,rex02,rex05,rex09,rex13,rex16,rex18:L-12:R0,rex19,rex20,rex21,rex22,rex24,rex25,rex26,rex27,rex28,rex29	120	167	26	6	0	0	1	565	2	4	583	1	0	0	561	3	205	554	0	0	6	10	0	489	0	0	0	3303
rex01,rex02,rex05,rex10,rex11,rex13,rex16,rex17,rex18,rex19,rex20,rex21,rex22,rex24,rex25,rex26,rex27,rex28,rex29	32	70	38	21	7	0	3	28	0	10	174	108	1	0	348	8	15	45	0	0	163	2	1078	92	444	0	434	3121
rex01,rex02,rex05,rex11,rex13,rex16,rex18:L-12:R0,rex19,rex20,rex21,rex22,rex24,rex25,rex26,rex27,rex28,rex29	100	149	146	3	0	0	3	1	0	4	2	595	3	0	1	0	15	0	0	1	9	666	2	657	1	317	0	2675
rex01,rex02,rex05,rex10,rex13,rex16,rex18:L-12:R0,rex19,rex20,rex21,rex22,rex24,rex25,rex26,rex27,rex28,rex29	77	142	42	9	1	0	3	1	0	10	63	174	326	1	0	151	347	2	2	5	8	388	625	38	0	149	0	2564
rex01,rex02,rex05,rex10,rex13,rex16,rex17,rex18,rex19,rex20,rex21,rex22,rex24,rex25,rex26,rex27,rex28,rex29	55	84	66	7	4	0	6	15	0	323	17	106	0	822	13	45	109	34	0	0	17	0	657	12	0	0	88	2480
rex01,rex02,rex05,rex08,rex09,rex10,rex11,rex13,rex16,rex18:L-12:R0,rex19,rex20,rex21,rex22,rex24,rex25,rex26,rex27,rex28,rex29	143	190	169	40	2	36	364	69	73	251	43	69	94	0	78	66	112	2	20	107	91	160	67	111	92	3	22	2474
rex01,rex02,rex05,rex13,rex16,rex18:L-12:R0,rex19,rex20,rex21,rex22,rex24,rex25,rex26,rex27,rex28,rex29	137	191	45	98	1	1	6	5	0	9	5	508	1	0	6	11	253	235	4	2	7	2	3	316	1	1	3	1851
rex01,rex02,rex05,rex09,rex10,rex11,rex13,rex16,rex18:L-12:R0,rex19,rex20,rex21,rex22,rex24,rex25,rex26,rex27,rex28,rex29	115	294	60	44	0	680	1	5	0	380	3	0	0	1	52	2	163	0	2	0	17	8	0	3	0	0	0	1830
rex01,rex02,rex05,rex08,rex09,rex10,rex13,rex16,rex18:L-12:R0,rex19,rex20,rex21,rex22,rex24,rex25,rex26,rex27,rex28,rex29	185	243	193	22	40	47	3	28	0	79	64	47	7	35	79	59	124	82	16	119	68	77	42	41	21	8	23	1752
rex01,rex02,rex05,rex13,rex16,rex17,rex18,rex19,rex20,rex21,rex22,rex24,rex25,rex26,rex27,rex28,rex29	56	131	19	5	3	0	2	0	0	6	46	44	0	0	1	971	12	22	0	0	111	0	3	17	0	0	269	1718
rex01,rex02,rex05,rex09,rex10,rex11,rex13,rex16,rex17,rex18,rex19,rex20,rex21,rex22,rex24,rex25,rex26,rex27,rex28,rex29	15	82	45	0	0	0	4	0	0	396	227	569	0	0	4	3	17	0	1	0	8	0	0	258	0	0	11	1640
rex01,rex02,rex05,rex10,rex13,rex16,rex18,rex19,rex20,rex29	0	0	0	2	4	0	0	0	0	2	0	0	0	1	0	1568	1	0	0	0	1	0	0	1	0	0	0	1580
rex01,rex02,rex05,rex09,rex10,rex13,rex16,rex17,rex18,rex19,rex20,rex21,rex22,rex24,rex25,rex26,rex27,rex28,rex29	37	67	101	11	0	0	0	0	0	0	317	0	0	0	568	0	23	0	0	0	19	0	0	417	0	0	0	1560
rex01,rex02,rex05,rex10,rex13,rex16,rex18,rex19,rex20,rex21,rex22,rex24,rex25:L0:R26,rex27,rex28,rex29	50	71	2	59	94	1	1	14	83	39	100	83	141	0	51	91	147	54	36	42	39	31	1	10	96	85	4	1425
rex01,rex02,rex05,rex08:L-4463:R0,rex08:L0:R-2398,rex09,rex10,rex11,rex13,rex16,rex18,rex19,rex20,rex21,rex22,rex24,rex25,rex26,rex27,rex28,rex29	0	0	0	0	2	0	1313	0	0	0	0	0	0	1	0	0	0	0	42	0	0	0	1	0	0	0	0	1359
rex01,rex02,rex05,rex09,rex10,rex13,rex16,rex18:L-12:R0,rex19,rex20,rex21,rex22,rex24,rex25,rex26,rex27,rex28,rex29	98	152	116	4	1	0	0	3	1	2	4	1	0	0	43	1	21	1	1	0	52	2	1	434	409	0	1	1348
rex01,rex02,rex05,rex11,rex13,rex16,rex17,rex18,rex19,rex20,rex21,rex22,rex24,rex25,rex26,rex27,rex28,rex29	40	30	36	0	0	760	0	0	0	5	371	0	0	0	3	0	47	0	0	0	2	0	0	1	0	0	0	1295
rex01,rex02,rex05,rex13,rex16,rex19:L-13:R0,rex20,rex21,rex22,rex24,rex25,rex26,rex27,rex28,rex29	0	1	0	0	0	1	0	2	0	0	0	0	0	0	0	0	0	2	0	1282	0	0	0	0	0	3	1	1292
rex01,rex02,rex05,rex10,rex11,rex13,rex16,rex18:L-12:R0,rex19,rex20,rex21,rex22,rex23:L0:R4,rex24,rex25,rex26,rex27,rex28,rex29	1	0	0	0	0	0	0	0	0	0	0	1	0	0	0	0	0	0	0	669	0	461	0	1	0	0	142	1275
rex01,rex02,rex05,rex10,rex11,rex13,rex16,rex18,rex19,rex20,rex21,rex22,rex24,rex25:L0:R26,rex27,rex28,rex29	37	53	1	41	0	78	0	44	0	28	36	61	99	4	25	5	59	48	176	0	56	57	5	4	21	49	4	991
rex01,rex02,rex05,rex08,rex09,rex13,rex16,rex18:L-12:R0,rex19,rex20,rex21,rex22,rex24,rex25,rex26,rex27,rex28,rex29	119	152	76	16	1	0	1	1	0	54	37	17	1	2	28	120	44	0	1	6	15	106	34	32	96	0	2	961
rex01,rex02,rex05,rex10,rex11,rex13,rex16,rex18:L-12:R0,rex19,rex20,rex21,rex22,rex23,rex24,rex25,rex26,rex27,rex28,rex29	0	0	0	0	0	0	0	4	1	0	0	0	0	0	0	0	2	0	1	493	1	261	0	1	0	0	119	883
rex01,rex02,rex05,rex10,rex11,rex13,rex16,rex19,rex20,rex21,rex22,rex24,rex25,rex26,rex27,rex28,rex29	0	13	0	4	0	1	2	1	0	0	9	0	0	0	0	1	7	0	0	1	199	3	628	0	0	0	0	869
rex01,rex02,rex05,rex08,rex09,rex10,rex13,rex16,rex17,rex18,rex19,rex20,rex21,rex22,rex24,rex25,rex26,rex27,rex28,rex29	38	56	33	2	0	5	0	3	0	156	19	1	10	0	77	212	7	1	0	45	4	14	39	96	0	1	1	820
rex01,rex02,rex05,rex10,rex11,rex13,rex16,rex18,rex19,rex20,rex21,rex22,rex24,rex25,rex26:L0:R4,rex27,rex28,rex29	7	11	4	11	0	13	0	47	0	115	4	24	30	4	410	4	11	2	41	0	7	12	11	7	8	12	6	801
rex01,rex02,rex05,rex10,rex11,rex13,rex16:L0:R12,rex18,rex19,rex20,rex21,rex22,rex24,rex25,rex26,rex27,rex28,rex29	48	90	42	11	0	0	0	35	0	0	78	118	0	0	1	0	17	46	0	0	134	0	1	79	29	0	18	747
rex01,rex02,rex05,rex08,rex09,rex10,rex11,rex13,rex16,rex17,rex18,rex19,rex20,rex21,rex22,rex24,rex25,rex26,rex27,rex28,rex29	36	59	42	0	1	1	0	2	0	153	12	3	6	0	52	150	14	7	0	5	13	5	162	18	0	0	1	742
rex01,rex02,rex05,rex10,rex13,rex16:L0:R12,rex18,rex19,rex20,rex21,rex22,rex24,rex25,rex26,rex27,rex28,rex29	67	130	88	5	0	0	0	18	0	1	25	140	0	10	0	0	76	46	1	0	18	0	1	21	0	0	62	709
rex01,rex02,rex05,rex10,rex13,rex16,rex18,rex19,rex20,rex21,rex22,rex24,rex25,rex27,rex28,rex29	0	1	0	9	0	605	0	0	2	1	0	5	1	0	1	2	7	3	0	3	0	1	0	42	3	2	0	688
rex01,rex02,rex04,rex05,rex10,rex11,rex13,rex16,rex18,rex19,rex20,rex21,rex22,rex24,rex25,rex26,rex27,rex28,rex29	4	0	7	0	1	0	1	0	0	0	0	0	0	0	0	0	0	0	0	0	0	0	658	0	0	0	0	671
rex01,rex02,rex05,rex08,rex09,rex11,rex13,rex16,rex18:L-12:R0,rex19,rex20,rex21,rex22,rex24,rex25,rex26,rex27,rex28,rex29	123	165	88	8	0	0	2	2	0	12	1	0	0	0	0	27	14	0	0	0	27	136	29	3	0	0	2	639
rex01,rex02,rex05,rex10,rex13,rex16,rex18,rex19,rex20,rex21:L-3:R0,rex22,rex24,rex25,rex26,rex27,rex28,rex29	3	2	6	1	1	1	0	1	4	1	2	11	7	0	6	1	7	2	3	531	0	0	1	18	2	2	0	613
rex01,rex02,rex05,rex13,rex16,rex18,rex19,rex20,rex21,rex22,rex24,rex25:L0:R26,rex27,rex28,rex29	29	35	3	31	77	0	1	15	0	18	26	34	0	0	74	0	38	82	51	0	22	0	2	6	0	28	2	574
rex01,rex02,rex05,rex08,rex09,rex10,rex11,rex13,rex16,rex18,rex19,rex20,rex21,rex22,rex24,rex25:L0:R26,rex27,rex28,rex29	89	136	9	14	15	13	7	7	16	8	19	10	14	4	15	12	13	2	41	2	20	40	6	0	16	6	2	536
rex01,rex02,rex05,rex10,rex11,rex13,rex16,rex18,rex19,rex20,rex21,rex22,rex24:L9:R0,rex25,rex26,rex27,rex28,rex29	0	0	0	2	0	0	0	1	0	0	0	0	0	0	0	531	0	0	0	0	0	0	0	0	0	0	0	534
rex01,rex02,rex05,rex06,rex10,rex11,rex13,rex16,rex18:L-12:R0,rex19,rex20,rex21,rex22,rex24,rex25,rex26,rex27,rex28,rex29	0	0	0	0	4	0	0	0	0	513	1	0	0	0	0	0	0	0	0	0	0	0	1	0	0	0	0	519
rex01,rex02,rex05,rex08:L-4463:R0,rex08:L0:R-2445,rex09,rex10,rex11,rex13,rex16,rex18,rex19,rex20,rex21,rex22,rex24,rex25,rex26,rex27,rex28,rex29	17	8	32	9	1	21	0	47	0	0	1	0	0	0	0	0	8	0	0	142	19	0	36	0	119	0	1	461
rex01,rex02,rex05,rex13,rex16:L0:R12,rex18,rex19,rex20,rex21,rex22,rex24,rex25,rex26,rex27,rex28,rex29	62	105	21	6	0	0	1	0	0	0	33	71	0	2	0	7	11	25	0	0	82	0	0	23	0	0	7	456
rex01,rex02,rex05,rex08,rex09,rex10,rex13,rex16,rex18,rex19,rex20,rex21,rex22,rex24,rex25:L0:R26,rex27,rex28,rex29	107	138	6	8	22	16	6	3	10	8	10	10	15	3	8	17	21	5	5	2	7	13	0	0	4	0	2	446
rex01,rex02,rex05,rex09,rex10,rex13,rex16,rex18,rex19,rex20,rex21,rex22,rex24:L9:R0,rex25,rex26,rex27,rex28,rex29	0	1	0	0	0	0	0	0	0	0	0	0	0	0	38	0	0	0	0	0	0	0	0	0	0	377	0	416
rex01,rex02,rex05,rex08,rex09,rex10,rex13,rex16:L0:R12,rex18,rex19,rex20,rex21,rex22,rex24,rex25,rex26,rex27,rex28,rex29	77	77	61	2	0	9	0	12	0	1	18	0	17	0	1	0	11	6	1	33	3	19	0	26	0	2	2	378
rex01,rex02,rex05,rex13,rex16,rex18,rex19,rex20,rex21,rex22,rex24:L9:R0,rex25,rex26,rex27,rex28,rex29	0	1	0	1	352	0	0	0	0	0	0	0	0	0	0	0	0	0	0	0	0	0	0	0	0	0	0	354
rex01,rex02,rex05,rex10,rex13,rex16,rex19,rex20,rex21,rex22,rex24,rex25,rex26,rex27,rex28,rex29	1	0	6	92	0	0	0	0	0	0	0	0	1	0	0	3	238	0	0	1	5	2	3	0	0	0	0	352
rex01,rex02,rex05,rex08,rex09,rex10,rex11,rex13,rex16:L0:R12,rex18,rex19,rex20,rex21,rex22,rex24,rex25,rex26,rex27,rex28,rex29	59	82	55	6	0	5	0	4	0	0	19	1	8	0	0	2	13	19	8	13	21	2	0	29	0	0	0	346
rex01,rex02,rex05,rex08,rex09,rex13,rex16,rex17,rex18,rex19,rex20,rex21,rex22,rex24,rex25,rex26,rex27,rex28,rex29	29	40	14	1	0	0	0	0	0	0	4	3	0	0	49	132	6	3	0	0	0	0	0	36	28	0	0	345
rex01,rex02,rex05,rex10,rex13,rex16,rex18,rex19,rex20,rex21,rex22,rex24,rex25,rex26:L0:R4,rex27,rex28,rex29	7	8	5	19	8	0	0	13	9	20	14	22	27	0	12	7	41	10	20	14	18	4	5	10	27	9	8	337
rex01,rex02,rex05,rex09,rex10,rex13,rex16,rex18,rex19,rex20,rex21,rex22,rex24,rex25:L0:R26,rex27,rex28,rex29	30	36	1	11	58	0	0	6	0	0	12	13	0	6	50	0	28	0	0	0	27	17	1	0	29	2	1	328
rex01,rex02,rex05,rex09,rex10,rex13,rex16:L0:R12,rex18,rex19,rex20,rex21,rex22,rex24,rex25,rex26,rex27,rex28,rex29	30	94	93	12	0	0	0	0	0	0	25	0	0	0	0	0	23	0	0	0	18	0	0	9	1	0	0	305
rex01,rex02,rex05,rex09,rex10,rex11,rex13,rex16,rex18,rex19,rex20,rex21,rex22,rex24,rex25:L0:R26,rex27,rex28,rex29	23	28	1	1	0	4	0	13	0	15	7	0	0	0	42	22	38	0	23	0	38	27	0	1	1	14	1	299
rex01,rex02,rex10,rex11,rex13,rex16,rex18,rex19,rex20,rex21,rex22,rex24,rex25,rex26,rex27,rex28,rex29	2	39	1	1	0	0	0	0	0	0	0	0	0	0	0	0	0	0	0	0	255	0	0	0	0	0	0	298
rex01,rex02,rex05,rex08:L0:R-3242,rex11:L-47:R0,rex13,rex16,rex18,rex19,rex20,rex21,rex22,rex24,rex25,rex26,rex27,rex28,rex29	0	0	0	0	0	0	0	0	0	0	0	0	0	0	0	0	0	0	293	0	0	0	0	0	0	0	0	293
rex01,rex02,rex05,rex09,rex10,rex11,rex13,rex16:L0:R12,rex18,rex19,rex20,rex21,rex22,rex24,rex25,rex26,rex27,rex28,rex29	26	94	60	0	0	0	0	1	0	0	46	1	0	0	0	0	15	0	0	0	14	0	0	0	0	0	31	288
rex01,rex02,rex05,rex09,rex11,rex13,rex16,rex18:L-12:R0,rex19,rex20,rex21,rex22,rex24,rex25,rex26,rex27,rex28,rex29	60	82	108	0	0	5	0	0	0	0	5	0	0	0	0	0	16	0	0	0	9	3	0	0	0	0	0	288
rex01,rex02,rex03,rex05,rex09,rex10,rex13,rex16,rex18,rex19,rex20,rex21,rex22,rex24,rex25,rex26,rex27,rex28,rex29	0	0	0	0	0	0	0	280	0	0	0	0	0	0	0	0	0	0	0	0	0	0	0	0	0	0	0	280
rex01,rex02,rex10,rex13,rex16,rex18,rex19,rex20,rex21,rex22,rex24,rex25,rex26,rex27,rex28,rex29	5	45	29	0	1	0	0	0	0	0	2	0	1	0	2	0	192	0	0	1	2	0	0	0	0	0	0	280
rex01,rex02,rex05,rex11,rex13,rex16:L0:R12,rex18,rex19,rex20,rex21,rex22,rex24,rex25,rex26,rex27,rex28,rex29	63	56	54	0	0	3	0	0	0	0	52	0	1	1	1	0	40	1	0	0	0	0	0	0	1	0	0	273
rex01,rex02,rex05,rex06,rex10,rex11,rex13,rex16,rex18,rex19,rex20,rex21,rex22,rex24,rex25,rex26,rex27,rex28,rex29	9	0	1	0	0	0	1	0	0	1	260	0	0	0	0	0	0	0	0	0	0	0	0	0	0	0	0	272
rex01,rex02,rex05,rex10,rex13,rex16,rex18,rex19,rex20,rex21,rex22,rex23:L0:R4,rex24,rex25,rex26,rex27,rex28,rex29	6	4	15	1	0	0	0	2	0	0	4	226	0	0	0	0	4	0	0	0	4	2	0	0	0	0	0	268
rex01,rex02,rex13,rex16,rex18,rex19,rex20,rex21,rex22,rex24,rex25,rex26,rex27,rex28,rex29	0	13	41	0	2	0	0	0	0	0	0	0	0	0	0	0	0	0	0	0	206	0	0	0	0	0	0	262
rex01,rex02,rex05,rex09,rex13,rex16:L0:R12,rex18,rex19,rex20,rex21,rex22,rex24,rex25,rex26,rex27,rex28,rex29	42	75	54	0	0	0	0	0	0	0	0	0	0	0	0	0	80	0	0	0	1	0	0	0	0	0	0	252
rex01,rex02,rex05,rex09,rex10,rex11,rex13,rex16,rex18,rex19:L0:R93,rex20,rex21,rex22,rex24,rex25,rex26,rex27,rex28,rex29	0	0	0	0	0	0	0	0	0	0	0	0	0	0	0	0	0	0	0	0	0	0	0	0	0	0	239	239
rex01,rex02,rex05,rex09,rex13,rex16,rex17,rex18,rex19,rex20,rex21,rex22,rex24,rex25,rex26,rex27,rex28,rex29	25	68	38	0	0	0	0	0	0	0	1	0	0	0	3	1	101	0	0	0	0	0	0	2	0	0	0	239
rex01,rex02,rex05,rex11,rex13,rex16,rex18,rex19,rex20,rex21,rex22,rex24,rex25:L0:R26,rex27,rex28,rex29	11	13	5	6	0	1	0	0	0	10	22	0	18	7	15	0	20	26	34	0	9	0	0	0	0	26	4	227
rex01,rex02,rex05,rex09,rex13,rex16,rex18,rex19,rex20,rex21:L-3:R0,rex22,rex24,rex25,rex26,rex27,rex28,rex29	3	1	0	0	0	0	0	0	0	1	210	0	0	0	0	0	1	0	0	0	0	5	0	0	0	0	0	221
rex01,rex02,rex05,rex08:L0:R-5231,rex09,rex10,rex13,rex16,rex18,rex19,rex20,rex21,rex22,rex24,rex25,rex26,rex27,rex28,rex29	0	0	0	0	0	0	0	0	0	0	0	0	1	0	1	0	0	1	0	0	0	0	0	0	0	0	206	209
rex01,rex02,rex05,rex10,rex13,rex16,rex18,rex19,rex20,rex21,rex22,rex23,rex24,rex25,rex26,rex27,rex28,rex29	5	11	15	0	0	0	0	0	0	0	1	173	1	0	0	0	1	0	0	0	1	0	0	0	0	0	1	209
rex01,rex02,rex05,rex08,rex09,rex10,rex11,rex13,rex16,rex19,rex20,rex21,rex22,rex24,rex25,rex26,rex27,rex28,rex29	6	16	11	6	3	0	1	0	0	0	1	0	0	0	0	0	0	0	0	0	8	37	115	0	0	0	0	204
rex01,rex02,rex05,rex08,rex09,rex10,rex11,rex13,rex16,rex18,rex19,rex20,rex21,rex22,rex24,rex25,rex26:L0:R4,rex27,rex28,rex29	9	11	13	4	6	7	6	7	5	4	8	4	9	28	9	6	12	2	11	2	6	8	10	3	4	2	1	197
rex01,rex02,rex05,rex08,rex09,rex13,rex16:L0:R12,rex18,rex19,rex20,rex21,rex22,rex24,rex25,rex26,rex27,rex28,rex29	42	68	32	1	0	0	1	0	0	0	2	8	0	0	1	4	7	2	0	1	3	0	0	12	12	0	0	196
rex01,rex02,rex05,rex08,rex09,rex13,rex16,rex18,rex19,rex20,rex21,rex22,rex24,rex25:L0:R26,rex27,rex28,rex29	57	74	2	1	1	3	2	0	2	0	13	2	7	0	2	1	6	1	4	7	0	6	0	0	2	1	0	194
rex01,rex02,rex05,rex08,rex09,rex11,rex13,rex16,rex17,rex18,rex19,rex20,rex21,rex22,rex24,rex25,rex26,rex27,rex28,rex29	23	28	18	0	0	0	0	0	0	3	1	0	0	0	40	33	6	0	0	0	2	12	1	25	0	0	0	192
rex01,rex02,rex05,rex10,rex16,rex19,rex20,rex21,rex22,rex24,rex25,rex26,rex27,rex28,rex29	0	0	0	0	0	0	1	0	0	0	0	0	0	0	0	0	191	0	0	0	0	0	0	0	0	0	0	192
rex01,rex02,rex05,rex13,rex16,rex18,rex19,rex20,rex21,rex22,rex24,rex25,rex26:L0:R4,rex27,rex28,rex29	12	8	4	5	5	0	0	16	0	11	4	13	0	1	25	0	10	15	12	0	10	0	3	8	0	16	4	182
rex01,rex02,rex08,rex09,rex10,rex11,rex13,rex16,rex18,rex19,rex20,rex21,rex22,rex24,rex25,rex26,rex27,rex28,rex29	24	18	25	0	0	0	0	0	1	22	0	0	22	0	1	0	7	0	0	0	3	0	59	0	0	0	0	182
rex01,rex02,rex05,rex08,rex09,rex10,rex11,rex13,rex16,rex18,rex19,rex20,rex21,rex22,rex23:L0:R4,rex24,rex25,rex26,rex27,rex28,rex29	13	9	6	3	36	0	0	0	0	7	0	4	12	0	0	0	1	0	0	40	10	39	0	0	0	0	0	180
rex01,rex02,rex09,rex10,rex13,rex16,rex17,rex18,rex19,rex20,rex21,rex22,rex24,rex25,rex26,rex27,rex28,rex29	0	0	1	0	0	0	0	0	0	0	0	0	0	0	0	0	176	0	0	0	0	0	0	0	0	0	0	177
rex01,rex05,rex10,rex11,rex13,rex16,rex18,rex19,rex20,rex21,rex22,rex24,rex25,rex26,rex27,rex28,rex29	0	5	0	0	0	0	0	1	0	0	0	0	0	0	0	0	0	0	0	0	165	0	0	0	0	1	0	172
rex01,rex02,rex05,rex10,rex13,rex16,rex18:L-12:R0,rex19,rex20,rex21,rex22,rex24,rex25:L0:R26,rex27,rex28,rex29	17	10	1	0	0	0	0	0	0	1	3	15	34	0	0	14	33	0	0	0	2	21	1	0	4	10	0	166
rex01,rex02,rex05,rex08,rex09,rex11,rex13,rex16:L0:R12,rex18,rex19,rex20,rex21,rex22,rex24,rex25,rex26,rex27,rex28,rex29	50	43	43	0	0	0	0	0	0	0	0	0	0	0	0	1	8	0	0	0	4	11	0	3	0	0	1	164
rex01,rex02,rex05,rex08,rex09,rex10,rex11,rex13,rex14,rex16,rex18,rex19,rex20,rex21,rex22,rex24,rex25,rex26,rex27,rex28,rex29	12	9	19	0	0	0	0	0	0	0	0	0	0	0	0	67	0	0	0	0	0	0	0	0	54	0	0	161
rex01,rex02,rex05,rex09,rex10,rex11,rex13,rex16,rex18:L-12:R0,rex19,rex20,rex21:L-3:R0,rex22,rex24,rex25,rex26,rex27,rex28,rex29	2	0	0	0	0	1	0	0	0	0	0	0	0	0	153	0	0	0	0	0	0	0	0	0	0	0	0	156
rex01,rex02,rex05,rex10,rex11,rex13,rex16,rex18:L-12:R0,rex19,rex20,rex21,rex22,rex24,rex25:L0:R26,rex27,rex28,rex29	7	6	0	4	0	0	0	6	0	0	3	0	32	0	0	7	5	19	0	33	14	1	7	1	1	1	0	147
rex01,rex02,rex05,rex08,rex09,rex10,rex13,rex16,rex18,rex19,rex20,rex21,rex22,rex24,rex25,rex26:L0:R4,rex27,rex28,rex29	10	20	14	2	7	9	2	5	2	3	5	2	5	0	11	7	10	1	0	5	1	1	13	2	3	2	1	143
rex01,rex02,rex05,rex09,rex10,rex11,rex13,rex16,rex18,rex19,rex20,rex21:L-3:R0,rex22,rex24,rex25,rex26,rex27,rex28,rex29	1	6	2	1	0	1	0	1	0	1	0	0	0	0	16	1	6	0	0	0	11	96	0	0	0	0	0	143
rex01,rex02,rex05,rex10,rex13,rex16,rex18,rex19,rex20,rex21,rex22,rex24:L9:R0,rex25,rex26,rex27,rex28,rex29	0	0	0	1	0	0	0	0	0	0	0	15	0	119	0	0	6	0	0	0	0	0	0	0	0	0	0	141
rex01,rex02,rex05,rex10,rex11:L-11:R0,rex13,rex16,rex18,rex19,rex20,rex21,rex22,rex24,rex25,rex26,rex27,rex28,rex29	0	2	0	2	0	3	0	10	0	1	1	1	8	3	0	0	1	91	3	0	2	2	0	0	1	3	0	134
rex01,rex02,rex05,rex09,rex13,rex16,rex18,rex19,rex20,rex21,rex22,rex24,rex25:L0:R26,rex27,rex28,rex29	23	19	5	11	0	0	0	0	0	9	8	0	0	0	0	15	16	0	0	0	5	22	0	0	0	0	0	133
rex01,rex02,rex05,rex08,rex09,rex10,rex11,rex13,rex16,rex18,rex19,rex20,rex21,rex22,rex23,rex24,rex25,rex26,rex27,rex28,rex29	6	12	8	0	18	0	0	0	0	4	1	2	6	0	0	0	3	0	0	23	9	28	0	0	0	1	0	121
rex01,rex02,rex05,rex11,rex13,rex16,rex18,rex19,rex20,rex21,rex22,rex24,rex25,rex26:L0:R4,rex27,rex28,rex29	6	6	14	17	0	0	0	0	0	9	11	0	4	7	9	0	13	4	8	1	7	0	0	0	0	2	2	120
rex01,rex02,rex05,rex10,rex11,rex13,rex16,rex18,rex19,rex20,rex21,rex22,rex23:L0:R4,rex24,rex25,rex26,rex27,rex28,rex29	4	0	10	1	0	0	0	0	0	0	1	0	0	0	0	0	0	0	0	0	102	0	0	0	0	0	0	118
rex01,rex02,rex05,rex09,rex10,rex11,rex13,rex16,rex18,rex19,rex20,rex21,rex22,rex24,rex25,rex26:L0:R4,rex27,rex28,rex29	5	9	6	0	0	2	0	12	0	6	8	0	0	0	8	10	12	0	11	0	10	6	0	0	0	11	2	118
rex01,rex02,rex05,rex09,rex10,rex13,rex16,rex18,rex19,rex20,rex21,rex22,rex24,rex25,rex26:L0:R4,rex27,rex28,rex29	8	6	6	2	5	0	0	12	0	0	5	9	0	7	12	0	12	0	0	0	4	7	11	0	6	0	4	116
rex01,rex02,rex05,rex08:L-4463:R0,rex08:L0:R-2445,rex09,rex10,rex13,rex16,rex18,rex19,rex20,rex21,rex22,rex24,rex25,rex26,rex27,rex28,rex29	30	12	49	0	0	0	0	1	0	0	0	0	0	0	0	0	18	0	0	0	0	0	0	0	1	0	0	111
rex01,rex02,rex05,rex08:L-4463:R0,rex08:L0:R-2445,rex09,rex13,rex16,rex18,rex19,rex20,rex21,rex22,rex24,rex25,rex26,rex27,rex28,rex29	11	11	38	0	0	0	0	1	0	0	1	0	38	0	0	0	10	0	0	0	0	0	0	0	0	0	0	110
rex01,rex02,rex05,rex09,rex11,rex13,rex16,rex18,rex19,rex20,rex21,rex22,rex24,rex25:L0:R26,rex27,rex28,rex29	14	12	4	0	0	27	0	0	0	0	19	0	0	0	11	0	6	0	0	0	5	11	0	0	0	0	0	109
rex01,rex02,rex08,rex09,rex10,rex13,rex16,rex18,rex19,rex20,rex21,rex22,rex24,rex25,rex26,rex27,rex28,rex29	29	31	22	2	0	0	0	0	0	0	1	2	2	0	0	0	2	0	0	0	0	0	11	0	0	1	0	103
rex01,rex02,rex05,rex08,rex09,rex10,rex13,rex16,rex18,rex19,rex20,rex21:L-3:R0,rex22,rex24,rex25,rex26,rex27,rex28,rex29	7	11	12	1	3	25	0	2	2	0	8	3	5	2	2	3	3	0	2	0	3	5	1	0	1	0	0	101
rex01,rex02,rex05,rex09,rex11,rex13,rex16:L0:R12,rex18,rex19,rex20,rex21,rex22,rex24,rex25,rex26,rex27,rex28,rex29	17	37	42	0	0	1	0	0	0	0	0	0	0	0	0	0	1	0	0	0	0	0	0	0	0	0	0	98
rex01,rex02,rex05,rex08,rex09,rex13,rex16,rex18,rex19,rex20,rex21,rex22,rex24,rex25,rex26:L0:R4,rex27,rex28,rex29	3	12	3	2	1	0	4	3	1	0	6	0	1	0	3	0	2	32	1	2	2	12	3	3	0	1	0	97
rex01,rex02,rex05,rex08,rex09,rex11,rex13,rex16,rex18,rex19,rex20,rex21,rex22,rex24,rex25:L0:R26,rex27,rex28,rex29	21	31	3	0	0	2	10	1	0	3	3	2	2	0	2	0	2	0	2	0	3	5	0	0	2	2	0	96
rex01,rex02,rex05,rex08:L-4463:R0,rex08:L0:R-2445,rex09,rex10,rex13,rex16,rex18:L-12:R0,rex19,rex20,rex21,rex22,rex24,rex25,rex26,rex27,rex28,rex29	7	6	8	0	0	0	0	0	0	73	0	0	0	0	0	0	1	0	0	0	0	0	0	0	0	0	0	95
rex01,rex02,rex05,rex08:L-4412:R0,rex08:L0:R-4536,rex09,rex11,rex13,rex16,rex18,rex19,rex20,rex21,rex22,rex24,rex25,rex26,rex27,rex28,rex29	0	0	0	0	0	0	0	0	0	0	0	0	0	0	0	0	0	0	0	0	0	0	0	0	0	0	92	92
rex01,rex02,rex05,rex08,rex09:L0:R-19,rex11,rex13,rex16,rex18,rex19,rex20,rex21:L-3:R0,rex22,rex24,rex25,rex26,rex27,rex28,rex29	0	0	0	0	0	0	0	0	0	0	0	0	0	0	0	0	0	0	0	89	0	0	0	0	0	0	0	89
rex01,rex02,rex05,rex08,rex09,rex10,rex13,rex16,rex19,rex20,rex21,rex22,rex24,rex25,rex26,rex27,rex28,rex29	15	11	24	3	0	0	0	0	0	0	0	0	0	0	0	0	2	0	0	0	8	18	2	0	0	4	0	87
rex01,rex02,rex05,rex08,rex09,rex10,rex13,rex15,rex16,rex18:L-12:R0,rex19,rex20,rex21,rex22,rex24,rex25,rex26,rex27,rex28,rex29	0	1	1	0	0	0	0	0	0	0	0	0	0	0	0	83	0	0	0	0	0	0	0	0	0	0	0	85
rex01,rex02,rex05,rex08:L0:R-1708,rex25,rex26,rex27,rex28,rex29	0	0	0	83	0	0	0	0	0	0	0	0	0	0	0	0	0	0	0	0	0	1	0	0	0	0	0	84
rex01,rex02,rex09,rex10,rex13,rex16,rex18,rex19,rex20,rex21,rex22,rex24,rex25,rex26,rex27,rex28,rex29	28	26	4	0	0	0	0	1	0	0	4	0	0	0	0	0	19	0	0	0	0	0	0	0	1	0	0	83
rex01,rex02,rex05,rex08,rex09,rex10,rex11,rex13,rex16,rex18:L-12:R0,rex19,rex20,rex21,rex22,rex24,rex25:L0:R26,rex27,rex28,rex29	24	15	3	0	0	1	7	1	3	8	1	2	2	0	1	0	3	0	2	0	2	6	0	0	1	0	0	82
rex01,rex02,rex05,rex09,rex10,rex13,rex16,rex18,rex19,rex20,rex21:L-3:R0,rex22,rex24,rex25,rex26,rex27,rex28,rex29	3	4	9	0	3	0	0	2	0	0	0	2	0	3	45	0	2	0	0	0	0	3	1	0	1	1	0	79
rex01,rex02,rex05,rex09,rex13,rex16,rex18,rex19,rex20,rex21,rex22,rex24,rex25,rex26:L0:R4,rex27,rex28,rex29	12	14	4	3	0	0	0	0	0	1	1	0	0	0	0	13	9	0	0	0	3	17	0	0	0	0	0	77
rex01,rex02,rex05,rex08,rex09,rex10,rex11,rex13,rex16,rex18,rex19,rex20,rex21:L-3:R0,rex22,rex24,rex25,rex26,rex27,rex28,rex29	5	6	11	1	0	1	0	3	1	0	2	0	1	1	20	1	2	1	15	0	0	2	1	2	0	1	0	77
rex01,rex02,rex08,rex09,rex13,rex16,rex18,rex19,rex20,rex21,rex22,rex24,rex25,rex26,rex27,rex28,rex29	10	11	11	1	0	0	0	0	0	0	0	0	0	0	26	0	1	0	0	0	0	0	0	0	0	16	0	76
rex01,rex02,rex05,rex09,rex10,rex13,rex16,rex18:L-12:R0,rex19,rex20,rex21,rex22,rex24,rex25:L0:R26,rex27,rex28,rex29	5	15	1	1	0	0	0	0	0	0	0	0	0	0	2	0	0	0	0	0	3	1	0	1	43	0	0	72
rex01,rex02,rex05,rex08,rex09,rex13,rex16,rex18,rex19,rex20,rex21:L-3:R0,rex22,rex24,rex25,rex26,rex27,rex28,rex29	4	5	3	0	0	0	0	1	1	0	1	0	9	0	0	35	1	0	0	1	2	0	8	1	0	0	0	72
rex01,rex02,rex05,rex08:L-4463:R0,rex08:L0:R-2050,rex09,rex10,rex13,rex16,rex18,rex19,rex20,rex21,rex22,rex24,rex25,rex26,rex27,rex28,rex29	0	0	0	0	0	0	0	0	0	0	0	0	0	0	0	0	0	0	0	0	0	0	0	0	72	0	0	72
rex01,rex02,rex05,rex08:L-4463:R0,rex08:L0:R-2445,rex09,rex10,rex11,rex13,rex16,rex18:L-12:R0,rex19,rex20,rex21,rex22,rex24,rex25,rex26,rex27,rex28,rex29	2	1	5	0	0	0	0	16	0	0	0	0	0	0	0	0	5	0	0	1	1	40	0	0	0	0	0	71
rex01,rex02,rex05,rex08,rex09,rex10,rex11,rex13,rex16,rex18,rex19,rex20,rex21,rex22,rex24,rex25,rex27,rex28,rex29	2	4	1	0	0	0	0	0	1	0	2	0	0	0	0	0	8	0	0	0	0	52	0	0	0	0	0	70
rex01,rex02,rex05,rex07:L0:R-465,rex08,rex09,rex10,rex13,rex16,rex18,rex19,rex20,rex21,rex22,rex24,rex25,rex26,rex27,rex28,rex29	4	2	3	0	0	0	0	0	0	0	0	0	0	0	0	0	0	0	0	0	0	0	0	0	59	0	0	68
rex01,rex02,rex05,rex09,rex11,rex13,rex16,rex18,rex19,rex20,rex21,rex22,rex24,rex25,rex26:L0:R4,rex27,rex28,rex29	6	9	2	0	0	14	0	0	0	0	11	0	0	0	8	0	4	0	0	0	7	7	0	0	0	0	0	68
rex01,rex02,rex05,rex08,rex09,rex11,rex13,rex16,rex18,rex19,rex20,rex21,rex22,rex23:L0:R4,rex24,rex25,rex26,rex27,rex28,rex29	3	1	1	0	0	0	0	0	0	4	0	3	0	0	0	0	0	0	0	0	3	52	0	0	0	0	0	67
rex01,rex02,rex05,rex08,rex09,rex10,rex13,rex16,rex18:L-12:R0,rex19,rex20,rex21,rex22,rex24,rex25:L0:R26,rex27,rex28,rex29	20	22	0	0	0	1	0	1	0	2	0	1	0	0	2	1	1	4	0	4	0	4	0	1	0	0	1	65
rex01,rex02,rex05,rex10,rex11,rex13,rex16,rex18,rex19,rex20,rex21:L-3:R0,rex22,rex24,rex25,rex26,rex27,rex28,rex29	2	3	1	7	0	2	0	10	0	1	0	8	10	0	2	0	3	2	4	0	3	2	2	0	2	0	0	64
rex01,rex02,rex05,rex08,rex09,rex10,rex13,rex15,rex16,rex18,rex19,rex20,rex21,rex22,rex24,rex25,rex26,rex27,rex28,rex29	10	22	14	0	0	0	0	0	0	0	0	0	0	0	0	1	0	0	0	0	17	0	0	0	0	0	0	64
rex01,rex02,rex05,rex10,rex11,rex13,rex16,rex18,rex19,rex20,rex21,rex22,rex23,rex24,rex25,rex26,rex27,rex28,rex29	5	0	1	2	0	0	0	1	0	0	1	1	0	0	0	0	0	0	0	0	49	0	0	0	0	0	1	61
rex01,rex02,rex03,rex05,rex08,rex09,rex10,rex13,rex16,rex18,rex19,rex20,rex21,rex22,rex24,rex25,rex26,rex27,rex28,rex29	10	21	10	0	0	0	0	0	0	0	0	0	20	0	0	0	0	0	0	0	0	0	0	0	0	0	0	61
rex01,rex02,rex05,rex08,rex09,rex10,rex11,rex13,rex15,rex16,rex18:L-12:R0,rex19,rex20,rex21,rex22,rex24,rex25,rex26,rex27,rex28,rex29	3	1	7	0	0	0	0	0	0	0	0	0	0	0	0	0	0	0	0	0	0	0	50	0	0	0	0	61
rex01,rex02,rex05,rex13,rex16,rex18:L-12:R0,rex19,rex20,rex21,rex22,rex24,rex25:L0:R26,rex27,rex28,rex29	3	5	0	4	0	0	0	0	0	0	0	16	0	0	0	0	11	18	0	0	0	0	0	3	0	0	0	60
rex01,rex02,rex05,rex08,rex09,rex10,rex11,rex13,rex16,rex18:L-12:R0,rex19,rex20,rex21,rex22,rex23:L0:R4,rex24,rex25,rex26,rex27,rex28,rex29	1	2	3	1	0	0	0	0	0	0	0	0	0	0	0	0	2	0	0	0	2	16	0	16	16	0	1	60
rex01,rex02,rex05,rex10,rex13,rex16,rex17,rex18,rex19,rex20,rex21,rex22,rex23:L0:R4,rex24,rex25,rex26,rex27,rex28,rex29	0	0	0	0	0	0	0	0	0	0	0	0	0	0	0	0	60	0	0	0	0	0	0	0	0	0	0	60
rex01,rex02,rex05,rex10,rex11,rex13,rex16,rex18:L-12:R0,rex19,rex20,rex21,rex22,rex24,rex25,rex26:L0:R4,rex27,rex28,rex29	1	2	1	1	0	0	0	6	0	0	1	0	13	0	0	3	0	5	0	15	1	0	4	6	0	0	0	59
rex01,rex02,rex05,rex08,rex09,rex10,rex11,rex19,rex20,rex21,rex22,rex24,rex25,rex26,rex27,rex28,rex29	0	0	0	0	0	0	0	0	0	0	59	0	0	0	0	0	0	0	0	0	0	0	0	0	0	0	0	59
rex01,rex02,rex05,rex09,rex13,rex16,rex18:L-12:R0,rex19,rex20,rex21,rex22,rex24,rex25:L0:R26,rex27,rex28,rex29	6	3	0	0	0	0	0	5	0	0	8	0	0	0	19	0	7	9	0	0	0	0	0	2	0	0	0	59
rex01,rex02,rex05,rex10,rex11,rex13,rex16,rex17,rex18,rex19,rex20,rex21,rex22,rex24,rex25:L0:R26,rex27,rex28,rex29	1	2	0	0	0	0	0	4	0	0	1	5	0	0	8	1	1	2	0	0	7	0	8	1	14	0	3	58
rex01,rex02,rex03,rex05,rex08,rex09,rex10,rex11,rex13,rex16,rex18,rex19,rex20,rex21,rex22,rex24,rex25,rex26,rex27,rex28,rex29	10	13	11	0	0	0	0	0	0	0	0	0	22	0	0	0	1	0	0	0	0	0	0	0	0	0	0	57
rex01,rex02,rex05,rex08:L-4463:R0,rex08:L0:R-2445,rex09,rex10,rex13,rex16,rex17,rex18,rex19,rex20,rex21,rex22,rex24,rex25,rex26,rex27,rex28,rex29	0	1	1	0	0	0	0	0	0	0	0	0	0	0	0	52	0	0	0	0	0	0	0	0	0	0	0	54
rex01,rex02,rex05,rex09,rex11,rex13,rex16,rex17,rex18,rex19,rex20,rex21,rex22,rex24,rex25,rex26,rex27,rex28,rex29	5	23	22	0	0	1	0	0	0	0	2	0	0	0	0	0	0	0	0	0	0	0	0	0	0	0	0	53
rex01,rex02,rex04,rex05,rex08,rex09,rex10,rex11,rex13,rex16,rex18,rex19,rex20,rex21,rex22,rex24,rex25,rex26,rex27,rex28,rex29	16	17	15	0	0	0	0	0	0	0	0	0	0	0	0	0	0	0	0	0	0	0	1	0	0	3	0	52
rex01,rex02,rex05,rex08,rex09,rex11,rex13,rex16,rex18,rex19,rex20,rex21,rex22,rex23,rex24,rex25,rex26,rex27,rex28,rex29	2	15	0	0	0	0	0	0	0	7	0	5	0	0	0	0	9	0	0	0	0	14	0	0	0	0	0	52
rex01,rex02,rex05,rex08:L-4901:R0,rex08:L0:R-2656,rex09,rex10,rex13,rex16,rex18,rex19,rex20,rex21,rex22,rex24,rex25,rex26,rex27,rex28,rex29	0	0	0	0	0	0	0	0	0	0	0	0	0	0	0	0	0	0	0	0	0	0	0	0	0	0	52	52
rex01,rex02,rex05,rex08,rex09,rex10,rex13,rex16,rex18,rex19,rex20,rex21,rex22,rex23:L0:R4,rex24,rex25,rex26,rex27,rex28,rex29	5	9	7	3	0	0	0	0	0	0	0	0	0	0	0	0	0	0	0	0	0	27	0	0	0	0	0	51
rex01,rex02,rex05,rex09,rex10,rex11,rex13,rex16,rex18:L-12:R0,rex19,rex20,rex21,rex22,rex24,rex25:L0:R26,rex27,rex28,rex29	5	6	0	1	0	16	0	0	0	5	0	0	0	0	8	0	8	0	0	0	1	0	0	0	0	0	0	50
rex01,rex02,rex05,rex08,rex09,rex10,rex11,rex12,rex13,rex16,rex18,rex19,rex20,rex21,rex22,rex24,rex25,rex26,rex27,rex28,rex29	19	18	7	0	0	0	0	0	0	0	0	0	0	0	0	0	0	0	0	0	3	0	0	0	0	0	0	47
rex01,rex02,rex05,rex08,rex09,rex11,rex13,rex16,rex18,rex19,rex20,rex21,rex22,rex24,rex25,rex26:L0:R4,rex27,rex28,rex29	2	10	9	0	0	1	3	1	0	2	4	0	1	0	1	0	0	0	2	0	2	1	4	0	4	0	0	47
rex01,rex02,rex05,rex10,rex16,rex18,rex19,rex20,rex21,rex22,rex24,rex25,rex26,rex27,rex28,rex29	1	1	0	0	2	0	0	0	0	0	1	0	2	0	0	1	32	0	0	0	0	0	0	2	3	2	0	47
rex01,rex02,rex05,rex09,rex10,rex13,rex16,rex18,rex19,rex20,rex21,rex22,rex23:L0:R4,rex24,rex25,rex26,rex27,rex28,rex29	1	0	2	0	0	0	0	0	0	0	0	0	0	0	0	0	1	0	0	0	39	3	0	0	0	0	0	46
rex01,rex02,rex05,rex10,rex11,rex13,rex16,rex17,rex18,rex19,rex20,rex21,rex22,rex24,rex25,rex26:L0:R4,rex27,rex28,rex29	1	5	1	0	0	0	0	1	0	0	4	2	0	0	6	0	0	1	0	0	0	0	13	2	6	0	3	45
rex01,rex02,rex05,rex10,rex13,rex16,rex17,rex18,rex19,rex20,rex21,rex22,rex24,rex25:L0:R26,rex27,rex28,rex29	2	10	0	0	0	0	0	0	0	2	2	10	0	6	0	0	3	4	0	0	0	0	3	1	0	0	2	45
rex01,rex02,rex05,rex16,rex18,rex19,rex20,rex21,rex22,rex24,rex25,rex26,rex27,rex28,rex29	0	20	18	0	0	0	0	2	0	0	0	2	0	0	1	0	0	0	0	0	1	0	1	0	0	0	0	45
rex01,rex02,rex05,rex08,rex09,rex10,rex13,rex16,rex18,rex19,rex20,rex21,rex22,rex23,rex24,rex25,rex26,rex27,rex28,rex29	6	15	8	2	0	0	0	0	0	0	0	0	0	0	0	0	0	0	0	0	0	12	0	0	0	0	0	43
rex01,rex02,rex05,rex08,rex09,rex10,rex11,rex13,rex16,rex19,rex20,rex21,rex22,rex24,rex25,rex27,rex28,rex29	0	0	0	0	1	0	0	0	0	0	0	0	0	0	0	0	0	0	0	0	0	1	41	0	0	0	0	43
rex01,rex02,rex05,rex13,rex16,rex18,rex19,rex20,rex21:L-3:R0,rex22,rex24,rex25,rex26,rex27,rex28,rex29	0	3	0	7	2	0	1	1	0	3	2	1	0	1	3	0	4	2	3	2	3	0	0	2	0	1	0	41
rex01,rex02,rex05,rex10,rex11,rex13,rex16,rex18,rex19:L-13:R0,rex20,rex21,rex22,rex24,rex25,rex26,rex27,rex28,rex29	1	1	1	1	0	2	0	11	0	3	0	3	4	0	1	0	1	2	3	0	0	0	0	1	1	2	3	41
rex01,rex02,rex05,rex11,rex13,rex16,rex18:L-12:R0,rex19,rex20,rex21,rex22,rex24,rex25:L0:R26,rex27,rex28,rex29	3	2	0	1	0	0	0	0	0	0	0	11	0	0	0	0	3	0	0	0	0	4	0	6	0	10	0	40
rex01,rex02,rex05,rex07,rex08,rex09,rex10,rex13,rex16,rex18,rex19,rex20,rex21,rex22,rex24,rex25,rex26,rex27,rex28,rex29	10	11	6	0	0	0	0	0	0	0	1	0	0	0	0	0	0	0	0	0	0	12	0	0	0	0	0	40
rex01,rex02,rex05,rex10,rex13,rex16,rex17,rex18,rex19,rex20,rex21,rex22,rex24,rex25,rex26:L0:R4,rex27,rex28,rex29	2	6	4	0	0	0	0	1	0	3	0	1	0	4	0	0	5	3	0	0	0	0	9	0	0	0	0	38
rex01,rex02,rex05,rex11,rex13,rex16,rex17,rex18,rex19,rex20,rex21,rex22,rex24,rex25:L0:R26,rex27,rex28,rex29	0	2	0	0	0	30	0	0	0	0	6	0	0	0	0	0	0	0	0	0	0	0	0	0	0	0	0	38
rex01,rex02,rex04,rex05,rex08,rex09,rex10,rex13,rex16,rex18,rex19,rex20,rex21,rex22,rex24,rex25,rex26,rex27,rex28,rex29	6	12	18	0	0	0	0	0	0	0	0	0	0	0	0	0	0	0	0	0	0	1	0	0	0	0	0	37
rex01,rex02,rex05,rex09,rex10,rex11,rex13,rex16,rex17,rex18,rex19,rex20,rex21,rex22,rex24,rex25:L0:R26,rex27,rex28,rex29	1	1	0	0	0	0	0	0	0	6	7	20	0	0	0	0	0	0	0	0	0	0	0	1	0	0	1	37
rex01,rex02,rex05,rex11,rex13,rex16,rex18:L-12:R0,rex19,rex20,rex21,rex22,rex24,rex25,rex26:L0:R4,rex27,rex28,rex29	1	1	2	0	0	0	0	0	0	0	0	10	0	0	0	0	1	0	0	0	0	11	0	3	0	8	0	37
rex01,rex02,rex05,rex08,rex09,rex10,rex11:L-11:R0,rex13,rex16,rex18,rex19,rex20,rex21,rex22,rex24,rex25,rex26,rex27,rex28,rex29	3	6	4	1	0	1	1	1	1	0	1	2	4	0	2	1	2	0	0	1	0	1	2	0	1	0	1	36
rex01,rex02,rex05,rex10,rex13,rex16,rex17,rex18,rex19,rex20,rex21,rex22,rex23,rex24,rex25,rex26,rex27,rex28,rex29	0	0	0	0	0	0	0	0	0	0	0	0	0	0	0	0	36	0	0	0	0	0	0	0	0	0	0	36
rex01,rex02,rex05,rex13,rex16,rex19:L-13:R0,rex20,rex21,rex22,rex24,rex25:L0:R26,rex27,rex28,rex29	1	0	0	0	0	0	0	0	0	0	0	0	0	0	0	0	0	0	0	35	0	0	0	0	0	0	0	36
rex01,rex05,rex08,rex09,rex10,rex11,rex13,rex16,rex18,rex19,rex20,rex21,rex22,rex24,rex25,rex26,rex27,rex28,rex29	5	9	0	0	0	0	0	0	0	0	21	0	0	0	0	0	0	0	0	0	0	0	0	0	0	0	0	35
rex01,rex02,rex05,rex08:L-4463:R0,rex08:L0:R-2398,rex09,rex10,rex13,rex16,rex18,rex19,rex20,rex21,rex22,rex24,rex25,rex26,rex27,rex28,rex29	0	0	0	1	1	0	0	0	0	0	31	0	0	0	0	0	0	0	0	0	0	0	0	1	0	0	0	34
rex01,rex02,rex05,rex10,rex11,rex13,rex16:L0:R12,rex18:L-12:R0,rex19,rex20,rex21,rex22,rex24,rex25,rex26,rex27,rex28,rex29	4	3	2	1	0	0	0	3	0	0	0	3	1	0	0	0	3	3	0	0	2	0	0	8	0	1	0	34
rex01,rex02,rex05,rex08,rex09,rex10,rex11,rex13,rex16,rex18:L-12:R0,rex19,rex20,rex21,rex22,rex23,rex24,rex25,rex26,rex27,rex28,rex29	2	0	3	0	0	0	0	0	0	0	0	0	0	0	0	0	4	0	0	0	0	8	0	4	13	0	0	34
rex01,rex02,rex05,rex08,rex09,rex13,rex16,rex18,rex19,rex20,rex21,rex22,rex23,rex24,rex25,rex26,rex27,rex28,rex29	6	2	1	0	0	0	0	0	0	0	14	0	0	0	0	0	0	0	0	1	0	0	0	10	0	0	0	34
rex01,rex02,rex05,rex08,rex09:L0:R-19,rex11,rex13,rex16,rex18,rex19,rex20,rex21,rex22,rex24,rex25,rex26,rex27,rex28,rex29	1	1	0	0	0	0	1	0	0	0	0	0	0	0	0	0	0	0	1	2	0	28	0	0	0	0	0	34
rex01,rex02,rex05,rex13,rex16,rex17,rex18,rex19,rex20,rex21,rex22,rex24,rex25:L0:R26,rex27,rex28,rex29	3	4	0	0	0	0	0	0	0	0	0	2	0	0	0	15	0	2	0	0	1	0	0	0	0	0	7	34
rex01,rex05,rex08,rex09,rex10,rex13,rex16,rex18,rex19,rex20,rex21,rex22,rex24,rex25,rex26,rex27,rex28,rex29	10	19	2	0	0	0	0	0	0	0	2	0	0	0	0	0	0	0	0	1	0	0	0	0	0	0	0	34
rex01,rex02,rex05,rex07,rex08,rex09,rex11,rex13,rex16,rex18,rex19,rex20,rex21,rex22,rex24,rex25,rex26,rex27,rex28,rex29	0	5	4	0	0	0	0	0	0	0	22	0	0	0	0	0	0	0	0	0	0	2	0	0	0	0	0	33
rex01,rex02,rex05,rex07,rex08,rex09,rex10,rex11,rex13,rex16,rex18,rex19,rex20,rex21,rex22,rex24,rex25,rex26,rex27,rex28,rex29	12	10	9	0	0	0	0	0	0	0	0	0	0	0	0	0	1	0	0	0	0	0	0	0	0	0	0	32
rex01,rex02,rex05,rex08,rex09,rex13,rex16,rex18:L-12:R0,rex19,rex20,rex21,rex22,rex24,rex25:L0:R26,rex27,rex28,rex29	11	10	0	0	0	0	0	0	0	1	1	0	0	0	0	2	2	0	0	1	1	2	0	0	1	0	0	32
rex01,rex02,rex05,rex09,rex10,rex13,rex16,rex18,rex19,rex20,rex21,rex22,rex23,rex24,rex25,rex26,rex27,rex28,rex29	4	0	2	0	0	0	0	0	0	0	0	0	0	0	0	0	0	0	0	0	25	1	0	0	0	0	0	32
rex01,rex02,rex05,rex10,rex13,rex16,rex18:L-12:R0,rex19,rex20,rex21,rex22,rex24,rex25,rex26:L0:R4,rex27,rex28,rex29	1	1	0	0	0	0	0	1	0	0	1	2	5	0	0	0	9	0	0	0	0	4	6	0	0	2	0	32
rex01,rex02,rex05,rex10,rex13,rex16,rex18,rex19:L-13:R0,rex20,rex21,rex22,rex24,rex25,rex26,rex27,rex28,rex29	1	1	1	2	1	0	0	0	0	0	1	3	7	0	0	0	3	2	2	2	0	0	0	1	0	3	1	31
rex01,rex02,rex05,rex08,rex09,rex13,rex16,rex18,rex19,rex20,rex21,rex22,rex23:L0:R4,rex24,rex25,rex26,rex27,rex28,rex29	2	0	5	1	0	0	0	0	0	0	1	0	0	0	0	0	0	0	0	0	1	0	0	21	0	0	0	31
rex01,rex02,rex05,rex09,rex10,rex13,rex16,rex17,rex18,rex19,rex20,rex21,rex22,rex24,rex25:L0:R26,rex27,rex28,rex29	2	3	1	1	0	0	0	0	0	0	5	0	0	0	18	0	1	0	0	0	0	0	0	0	0	0	0	31
rex01,rex02,rex05,rex08,rex09,rex10,rex11,rex16,rex18,rex19,rex20,rex21,rex22,rex24,rex25,rex26,rex27,rex28,rex29	1	6	4	0	0	0	0	0	0	0	0	0	0	0	1	0	6	1	1	0	10	1	0	0	0	0	0	31
rex01,rex02,rex05,rex10,rex13,rex16,rex18,rex19,rex20,rex21:L-3:R0,rex22,rex24,rex25:L0:R26,rex27,rex28,rex29	0	0	0	1	0	0	0	0	0	0	2	2	1	0	1	1	0	0	0	20	0	0	0	1	0	0	0	29
rex01,rex02,rex05,rex08,rex09,rex10,rex11,rex13,rex16,rex18:L-12:R0,rex19,rex20,rex21,rex22,rex24,rex25,rex26:L0:R4,rex27,rex28,rex29	2	5	5	0	0	0	2	2	0	1	0	2	1	0	1	1	1	0	0	0	2	1	1	0	0	0	2	29
rex01,rex02,rex05,rex08,rex09,rex10,rex13,rex14,rex16,rex18,rex19,rex20,rex21,rex22,rex24,rex25,rex26,rex27,rex28,rex29	12	11	6	0	0	0	0	0	0	0	0	0	0	0	0	0	0	0	0	0	0	0	0	0	0	0	0	29
rex01,rex02,rex05,rex11:L-11:R0,rex13,rex16,rex18,rex19,rex20,rex21,rex22,rex24,rex25,rex26,rex27,rex28,rex29	1	3	2	2	0	0	0	0	0	1	2	0	1	3	3	0	2	1	4	0	1	0	0	0	0	0	2	28
rex01,rex02,rex05,rex06,rex08,rex09,rex10,rex11,rex13,rex16,rex18,rex19,rex20,rex21,rex22,rex24,rex25,rex26,rex27,rex28,rex29	1	5	10	1	0	0	1	0	0	0	0	0	0	0	0	0	0	0	0	0	10	0	0	0	0	0	0	28
rex01,rex02,rex05,rex08,rex09,rex10,rex11,rex13,rex15,rex16,rex18,rex19,rex20,rex21,rex22,rex24,rex25,rex26,rex27,rex28,rex29	7	6	15	0	0	0	0	0	0	0	0	0	0	0	0	0	0	0	0	0	0	0	0	0	0	0	0	28
rex01,rex02,rex05,rex08,rex09:L0:R-19,rex13,rex16,rex18,rex19,rex20,rex21,rex22,rex24,rex25,rex26,rex27,rex28,rex29	2	5	0	0	0	0	2	0	0	0	2	0	0	0	0	0	0	0	0	0	0	0	0	0	0	17	0	28
rex01,rex05,rex13,rex16,rex18,rex19,rex20,rex21,rex22,rex24,rex25,rex26,rex27,rex28,rex29	3	23	1	0	0	0	0	0	0	0	0	0	0	0	0	0	0	0	0	0	1	0	0	0	0	0	0	28
rex01,rex02,rex05,rex08,rex09,rex10,rex13,rex16:L0:R12,rex18:L-12:R0,rex19,rex20,rex21,rex22,rex24,rex25,rex26,rex27,rex28,rex29	3	7	2	1	0	0	1	0	1	0	0	1	2	1	1	0	1	5	0	1	0	0	0	0	0	0	0	27
rex01,rex02,rex05,rex11,rex13,rex16,rex18,rex19,rex20,rex21:L-3:R0,rex22,rex24,rex25,rex26,rex27,rex28,rex29	1	6	5	1	0	0	0	0	0	2	2	0	1	0	1	1	2	1	3	0	0	0	0	0	0	0	1	27
rex01,rex02,rex05,rex13,rex16:L0:R12,rex18:L-12:R0,rex19,rex20,rex21,rex22,rex24,rex25,rex26,rex27,rex28,rex29	3	2	3	1	0	0	0	1	0	0	1	6	0	0	0	0	1	4	1	0	0	0	0	4	0	0	0	27
rex01,rex02,rex05,rex07,rex08,rex09,rex10,rex11,rex13,rex16,rex18:L-12:R0,rex19,rex20,rex21,rex22,rex24,rex25,rex26,rex27,rex28,rex29	0	4	3	0	0	0	0	0	0	0	0	0	0	0	0	0	0	0	0	0	0	20	0	0	0	0	0	27
rex01,rex02,rex05,rex08:L-4463:R0,rex08:L0:R-2398,rex09,rex10,rex11,rex13,rex16,rex18,rex19,rex20,rex21,rex22,rex24,rex25:L0:R26,rex27,rex28,rex29	0	0	0	0	0	0	27	0	0	0	0	0	0	0	0	0	0	0	0	0	0	0	0	0	0	0	0	27
rex01,rex02,rex05,rex09,rex10,rex13,rex16,rex17,rex18,rex19,rex20,rex21,rex22,rex24,rex25,rex26:L0:R4,rex27,rex28,rex29	0	1	8	0	0	0	0	0	0	0	3	0	0	0	10	0	0	0	0	0	1	0	0	4	0	0	0	27
rex01,rex02,rex05,rex09,rex13,rex16,rex18:L-12:R0,rex19,rex20,rex21,rex22,rex24,rex25,rex26:L0:R4,rex27,rex28,rex29	2	1	0	0	0	0	0	4	0	0	4	0	0	0	2	0	5	5	0	0	0	0	0	4	0	0	0	27
rex01,rex02,rex05,rex10,rex13,rex16:L0:R12,rex18:L-12:R0,rex19,rex20,rex21,rex22,rex24,rex25,rex26,rex27,rex28,rex29	3	1	3	0	1	1	0	1	0	2	1	2	1	0	0	1	1	1	1	0	1	0	1	1	1	1	2	27
rex01,rex02,rex08,rex09,rex10,rex13,rex16,rex17,rex18,rex19,rex20,rex21,rex22,rex24,rex25,rex26,rex27,rex28,rex29	0	0	1	0	0	0	0	0	0	0	0	26	0	0	0	0	0	0	0	0	0	0	0	0	0	0	0	27
rex01,rex02,rex05,rex08,rex09,rex13,rex16,rex19,rex20,rex21,rex22,rex24,rex25,rex26,rex27,rex28,rex29	7	6	8	4	0	0	0	0	0	0	0	0	0	0	0	0	0	0	0	1	0	0	0	0	0	0	0	26
rex01,rex02,rex05,rex08,rex09,rex10,rex11,rex13,rex16,rex18,rex19:L-13:R0,rex20,rex21,rex22,rex24,rex25,rex26,rex27,rex28,rex29	4	2	4	1	1	1	0	1	0	0	1	1	0	0	1	0	2	0	2	0	2	0	0	0	1	2	0	26
rex01,rex02,rex09,rex13,rex16,rex18,rex19,rex20,rex21,rex22,rex24,rex25,rex26,rex27,rex28,rex29	14	0	11	1	0	0	0	0	0	0	0	0	0	0	0	0	0	0	0	0	0	0	0	0	0	0	0	26
rex01,rex02,rex05,rex08,rex10,rex11,rex13,rex16,rex18,rex19,rex20,rex21,rex22,rex24,rex25,rex26,rex27,rex28,rex29	0	6	11	0	2	0	0	1	0	0	0	0	1	0	0	2	0	0	1	0	0	2	0	0	0	0	0	26
rex01,rex05,rex09,rex10,rex13,rex16,rex18,rex19,rex20,rex21,rex22,rex24,rex25,rex26,rex27,rex28,rex29	18	3	4	0	0	0	0	0	0	0	0	0	0	0	1	0	0	0	0	0	0	0	0	0	0	0	0	26
rex01,rex02,rex05,rex13,rex16,rex18,rex19,rex20,rex21,rex22,rex23,rex24,rex25,rex26,rex27,rex28,rex29	6	12	0	2	0	0	0	0	0	0	2	0	0	0	0	0	2	0	0	0	1	0	0	0	0	0	0	25
rex01,rex02,rex05,rex06,rex09,rex10,rex11,rex13,rex16,rex17,rex18,rex19,rex20,rex21,rex22,rex24,rex25,rex26,rex27,rex28,rex29	0	14	11	0	0	0	0	0	0	0	0	0	0	0	0	0	0	0	0	0	0	0	0	0	0	0	0	25
rex01,rex02,rex08,rex09,rex11,rex13,rex16,rex18,rex19,rex20,rex21,rex22,rex24,rex25,rex26,rex27,rex28,rex29	6	9	10	0	0	0	0	0	0	0	0	0	0	0	0	0	0	0	0	0	0	0	0	0	0	0	0	25
rex01,rex02,rex05,rex08,rex09:L0:R-19,rex10,rex11,rex13,rex16,rex18,rex19,rex20,rex21,rex22,rex24,rex25,rex26,rex27,rex28,rex29	0	1	3	1	1	0	0	0	0	1	0	0	0	0	1	0	3	0	1	0	6	0	5	0	0	0	0	23
rex01,rex02,rex03,rex05,rex10,rex11,rex13,rex16,rex18,rex19,rex20,rex21,rex22,rex24,rex25,rex26,rex27,rex28,rex29	0	0	23	0	0	0	0	0	0	0	0	0	0	0	0	0	0	0	0	0	0	0	0	0	0	0	0	23
rex01,rex02,rex05,rex06,rex09,rex11,rex13,rex16,rex18:L-12:R0,rex19,rex20,rex21,rex22,rex24,rex25,rex26,rex27,rex28,rex29	0	0	23	0	0	0	0	0	0	0	0	0	0	0	0	0	0	0	0	0	0	0	0	0	0	0	0	23
rex01,rex02,rex05,rex10,rex11,rex13,rex16,rex18:L-12:R0,rex19,rex20,rex21,rex22,rex23,rex24,rex25:L0:R26,rex27,rex28,rex29	0	0	0	0	0	0	0	0	0	0	0	0	0	0	0	0	0	0	0	16	0	7	0	0	0	0	0	23
rex01,rex02,rex05,rex10,rex11,rex13,rex16:L0:R12,rex18,rex19,rex20,rex21,rex22,rex24,rex25:L0:R26,rex27,rex28,rex29	2	3	0	0	0	0	0	0	0	0	5	1	0	0	0	0	0	1	0	0	8	0	0	0	1	0	2	23
rex01,rex02,rex05,rex10,rex11,rex13,rex16:L0:R12,rex19,rex20,rex21,rex22,rex24,rex25,rex26,rex27,rex28,rex29	0	0	0	0	0	0	1	1	0	1	0	0	1	0	0	0	0	0	2	3	0	0	12	0	0	1	1	23
rex01,rex02,rex10,rex13,rex16,rex18:L-12:R0,rex19,rex20,rex21,rex22,rex24,rex25,rex26,rex27,rex28,rex29	0	19	2	0	0	0	0	0	0	0	0	0	0	0	0	0	2	0	0	0	0	0	0	0	0	0	0	23
rex01,rex02,rex05,rex13,rex16,rex19,rex20,rex21,rex22,rex24,rex25,rex26,rex27,rex28,rex29	1	1	1	4	1	0	0	0	0	0	0	1	0	0	0	0	7	1	1	3	1	0	0	0	0	0	0	22
rex01,rex02,rex05,rex06,rex08,rex09,rex10,rex13,rex16,rex18,rex19,rex20,rex21,rex22,rex24,rex25,rex26,rex27,rex28,rex29	1	0	10	1	0	0	0	0	0	0	0	0	0	0	0	0	9	0	0	0	1	0	0	0	0	0	0	22
rex01,rex02,rex05,rex10,rex11,rex13,rex16,rex18,rex19,rex20,rex21,rex22,rex24,rex25,rex27,rex28,rex29	0	2	0	1	0	8	0	0	0	0	1	0	0	0	0	0	1	1	2	0	1	1	0	1	0	3	0	22
rex01,rex02,rex05,rex08,rex09,rex10,rex11,rex13,rex16:L0:R12,rex18:L-12:R0,rex19,rex20,rex21,rex22,rex24,rex25,rex26,rex27,rex28,rex29	3	5	4	0	0	1	1	2	0	0	1	0	0	0	0	2	0	0	1	1	0	1	0	0	0	0	0	22
rex01,rex02,rex05,rex08,rex09,rex10,rex13,rex16,rex17,rex18,rex19,rex20,rex21,rex22,rex24,rex25,rex26:L0:R4,rex27,rex28,rex29	1	4	4	0	0	1	0	0	0	2	0	0	0	0	1	4	2	0	0	1	1	0	0	1	0	0	0	22
rex01,rex02,rex05,rex08,rex09,rex10,rex13,rex16:L0:R12,rex18,rex19,rex20,rex21,rex22,rex24,rex25:L0:R26,rex27,rex28,rex29	11	7	1	0	0	0	0	0	0	0	1	0	1	0	0	0	1	0	0	0	0	0	0	0	0	0	0	22
rex01,rex02,rex05,rex10,rex11,rex13,rex16,rex18:L-12:R0,rex19,rex20,rex21,rex22,rex23:L0:R4,rex24,rex25:L0:R26,rex27,rex28,rex29	0	0	0	0	0	0	0	0	0	0	0	0	0	0	0	0	0	0	0	9	1	12	0	0	0	0	0	22
rex01,rex02,rex05,rex11,rex13,rex16,rex18,rex19,rex20,rex21,rex22,rex23,rex24,rex25,rex26,rex27,rex28,rex29	0	4	15	0	0	0	0	0	0	0	0	0	0	0	0	0	0	0	0	0	3	0	0	0	0	0	0	22
rex01,rex02,rex05,rex13,rex16,rex17,rex18,rex19,rex20,rex21,rex22,rex24,rex25,rex26:L0:R4,rex27,rex28,rex29	1	2	1	0	0	0	0	0	0	0	0	3	0	0	0	7	0	1	0	0	3	0	0	1	0	0	3	22
rex01,rex02,rex05,rex08,rex09,rex10,rex11,rex13,rex16,rex18,rex19,rex20,rex21,rex22,rex24:L9:R0,rex25,rex26,rex27,rex28,rex29	2	0	1	1	0	2	0	0	1	2	0	0	4	0	0	0	0	0	2	1	0	2	2	1	0	0	0	21
rex01,rex02,rex05,rex08,rex09,rex10,rex13,rex16,rex18:L-12:R0,rex19,rex20,rex21,rex22,rex24,rex25,rex26:L0:R4,rex27,rex28,rex29	4	4	4	1	1	0	0	0	0	0	0	1	0	0	0	0	0	0	1	3	1	0	0	0	0	1	0	21
rex01,rex02,rex05,rex09,rex13,rex16,rex18,rex19,rex20,rex21,rex22,rex23,rex24,rex25,rex26,rex27,rex28,rex29	0	5	12	0	0	0	0	0	0	0	1	0	0	0	0	0	2	0	0	0	0	1	0	0	0	0	0	21
rex01,rex02,rex05,rex16,rex18:L-12:R0,rex19,rex20,rex21,rex22,rex24,rex25,rex26,rex27,rex28,rex29	13	1	7	0	0	0	0	0	0	0	0	0	0	0	0	0	0	0	0	0	0	0	0	0	0	0	0	21
rex01,rex02,rex05,rex09,rex10,rex13,rex16,rex19,rex20,rex21,rex22,rex24,rex25,rex26,rex27,rex28,rex29	0	0	1	2	0	0	0	1	0	0	9	1	0	0	0	0	0	0	0	0	4	1	1	0	0	0	0	20
rex01,rex02,rex05,rex13,rex16,rex18:L-12:R0,rex19,rex20,rex21,rex22,rex24,rex25,rex26:L0:R4,rex27,rex28,rex29	1	2	2	2	0	0	0	0	0	0	0	4	0	0	0	0	5	1	0	0	0	0	0	3	0	0	0	20
rex01,rex02,rex05,rex08,rex09,rex10,rex13,rex16,rex18,rex19,rex20,rex21,rex22,rex24:L9:R0,rex25,rex26,rex27,rex28,rex29	0	0	0	1	0	7	0	0	0	0	0	1	1	0	0	5	2	0	0	0	0	2	0	1	0	0	0	20
rex01,rex02,rex05,rex08,rex09,rex13,rex15,rex16,rex18,rex19,rex20,rex21,rex22,rex24,rex25,rex26,rex27,rex28,rex29	0	6	14	0	0	0	0	0	0	0	0	0	0	0	0	0	0	0	0	0	0	0	0	0	0	0	0	20
rex01,rex02,rex05,rex08,rex10,rex13,rex16,rex18,rex19,rex20,rex21,rex22,rex24,rex25,rex26,rex27,rex28,rex29	1	8	9	0	1	0	0	0	0	0	0	0	0	0	0	0	0	0	0	0	0	0	0	0	1	0	0	20
rex01,rex02,rex05,rex09,rex13,rex16,rex18:L-12:R0,rex19,rex20,rex21:L-3:R0,rex22,rex24,rex25,rex26,rex27,rex28,rex29	0	1	1	0	0	0	0	1	0	0	13	0	0	0	1	0	1	2	0	0	0	0	0	0	0	0	0	20
rex01,rex02,rex05,rex10,rex11,rex13,rex16,rex18,rex19,rex20,rex29	7	0	4	0	0	0	0	0	0	0	0	0	0	0	0	8	0	0	0	0	1	0	0	0	0	0	0	20
rex01,rex02,rex05,rex08,rex09,rex16,rex18,rex19,rex20,rex21,rex22,rex24,rex25,rex26,rex27,rex28,rex29	3	11	2	2	0	0	0	0	0	0	1	0	0	0	0	0	0	0	0	0	0	0	0	0	0	0	0	19
rex01,rex02,rex05,rex13,rex16,rex18,rex19:L-13:R0,rex20,rex21,rex22,rex24,rex25,rex26,rex27,rex28,rex29	1	2	1	2	0	0	0	1	0	2	1	1	0	0	1	0	1	1	1	0	2	0	0	1	0	1	0	19
rex01,rex02,rex05,rex08,rex09:L0:R-19,rex10,rex13,rex16,rex18,rex19,rex20,rex21,rex22,rex24,rex25,rex26,rex27,rex28,rex29	1	1	3	1	0	0	0	1	0	0	0	0	6	0	1	1	2	0	0	0	0	1	0	0	0	1	0	19
rex01,rex02,rex05,rex07,rex08,rex09,rex13,rex16,rex18,rex19,rex20,rex21,rex22,rex24,rex25,rex26,rex27,rex28,rex29	6	9	2	0	0	0	0	0	0	0	1	0	0	0	0	0	0	0	0	0	0	1	0	0	0	0	0	19
rex01,rex02,rex05,rex09,rex10,rex13,rex16,rex18:L-12:R0,rex19,rex20,rex21,rex22,rex24,rex25,rex26:L0:R4,rex27,rex28,rex29	0	1	1	0	0	0	0	0	0	0	0	0	0	0	2	0	0	0	0	0	0	0	0	7	8	0	0	19
rex01,rex02,rex05,rex11,rex13,rex16,rex17,rex18,rex19,rex20,rex21,rex22,rex24,rex25,rex26:L0:R4,rex27,rex28,rex29	0	2	0	0	0	8	0	0	0	0	8	0	0	0	0	0	1	0	0	0	0	0	0	0	0	0	0	19
rex01,rex02,rex04,rex05,rex08,rex09,rex13,rex16,rex18,rex19,rex20,rex21,rex22,rex24,rex25,rex26,rex27,rex28,rex29	5	5	8	0	0	0	0	0	0	0	0	0	0	0	0	0	0	0	0	0	0	0	0	0	0	0	0	18
rex01,rex02,rex05,rex06,rex10,rex13,rex16,rex18,rex19,rex20,rex21,rex22,rex24,rex25,rex26,rex27,rex28,rex29	0	0	18	0	0	0	0	0	0	0	0	0	0	0	0	0	0	0	0	0	0	0	0	0	0	0	0	18
rex01,rex02,rex05,rex07:L0:R-465,rex08,rex09,rex10,rex11,rex13,rex16,rex18,rex19,rex20,rex21,rex22,rex24,rex25,rex26,rex27,rex28,rex29	5	3	4	0	0	0	0	0	0	0	2	0	0	0	0	0	4	0	0	0	0	0	0	0	0	0	0	18
rex01,rex02,rex05,rex08,rex09,rex10,rex11,rex13,rex16,rex17,rex18,rex19,rex20,rex21,rex22,rex24,rex25,rex26:L0:R4,rex27,rex28,rex29	3	2	4	0	0	0	0	0	0	1	3	0	0	0	0	1	0	0	0	0	0	0	2	2	0	0	0	18
rex01,rex02,rex05,rex08,rex09,rex10,rex11,rex13,rex16,rex17,rex18,rex19,rex20,rex21,rex22,rex24,rex25:L0:R26,rex27,rex28,rex29	6	5	0	0	0	0	0	0	0	0	0	0	0	0	2	3	0	1	0	0	0	1	0	0	0	0	0	18
rex01,rex02,rex05,rex08,rex09,rex11,rex13,rex16,rex19,rex20,rex21,rex22,rex24,rex25,rex26,rex27,rex28,rex29	5	0	5	0	0	0	0	0	0	0	0	0	0	0	0	0	0	0	0	0	0	1	7	0	0	0	0	18
rex01,rex02,rex05,rex09,rex10,rex11:L-11:R0,rex13,rex16,rex18,rex19,rex20,rex21,rex22,rex24,rex25,rex26,rex27,rex28,rex29	2	2	1	0	0	0	0	5	0	0	1	0	0	0	1	2	1	0	1	0	1	0	0	0	0	1	0	18
rex01,rex02,rex05,rex09,rex11,rex13,rex16,rex18,rex19:L-13:R0,rex20,rex21,rex22,rex24,rex25,rex26,rex27,rex28,rex29	0	0	3	0	0	3	0	0	0	0	3	0	0	0	1	0	0	0	0	0	2	6	0	0	0	0	0	18
rex01,rex02,rex05,rex11,rex13,rex16,rex19,rex20,rex21,rex22,rex24,rex25,rex26,rex27,rex28,rex29	8	0	3	0	0	0	0	0	0	0	0	0	0	1	0	0	3	1	0	0	0	1	0	0	0	1	0	18
rex01,rex02,rex05,rex13,rex16,rex18,rex19,rex20,rex21,rex22,rex24:L9:R0,rex25:L0:R26,rex27,rex28,rex29	0	0	0	1	16	0	0	0	0	0	0	0	0	0	0	0	0	0	0	0	0	0	0	0	0	0	0	17
rex01,rex02,rex03,rex05,rex08,rex09,rex13,rex16,rex18,rex19,rex20,rex21,rex22,rex24,rex25,rex26,rex27,rex28,rex29	1	9	6	0	0	0	0	0	0	0	0	0	1	0	0	0	0	0	0	0	0	0	0	0	0	0	0	17
rex01,rex02,rex05,rex09,rex10,rex11,rex13,rex16,rex18:L-12:R0,rex19,rex20,rex21,rex22,rex24,rex25,rex26:L0:R4,rex27,rex28,rex29	0	5	2	0	0	4	0	0	0	3	1	0	0	0	0	0	2	0	0	0	0	0	0	0	0	0	0	17
rex01,rex02,rex09,rex10,rex13,rex16,rex18:L-12:R0,rex19,rex20,rex21,rex22,rex24,rex25,rex26,rex27,rex28,rex29	13	0	0	0	0	0	0	0	0	0	0	0	0	0	0	0	2	0	0	0	0	0	0	0	2	0	0	17
rex01,rex02,rex05,rex08,rex09,rex10,rex13,rex16,rex17,rex18,rex19,rex20,rex21,rex22,rex24,rex25:L0:R26,rex27,rex28,rex29	5	6	0	0	0	0	0	0	0	1	0	0	2	0	1	1	0	0	0	0	0	0	0	0	0	0	0	16
rex01,rex02,rex05,rex08,rex09,rex11,rex13,rex16,rex18,rex19,rex20,rex21,rex22,rex24:L9:R0,rex25,rex26,rex27,rex28,rex29	1	1	0	0	0	0	0	1	0	0	0	0	0	0	13	0	0	0	0	0	0	0	0	0	0	0	0	16
rex01,rex02,rex05,rex09,rex10,rex11,rex13,rex16,rex18,rex19,rex20,rex21,rex22,rex23:L0:R4,rex24,rex25,rex26,rex27,rex28,rex29	4	0	0	0	0	0	0	0	0	0	0	0	0	0	0	0	2	0	0	0	10	0	0	0	0	0	0	16
rex01,rex02,rex05,rex10,rex11,rex13,rex14,rex16,rex18,rex19,rex20,rex21,rex22,rex24,rex25,rex26,rex27,rex28,rex29	2	14	0	0	0	0	0	0	0	0	0	0	0	0	0	0	0	0	0	0	0	0	0	0	0	0	0	16
rex01,rex02,rex05,rex10,rex11,rex13,rex16,rex19:L-13:R0,rex20,rex21,rex22,rex24,rex25,rex26,rex27,rex28,rex29	0	1	0	0	0	0	0	1	0	0	0	0	1	0	1	0	0	0	2	6	1	0	0	2	0	1	0	16
rex01,rex02,rex05,rex10,rex11:L-11:R0,rex13,rex16,rex18:L-12:R0,rex19,rex20,rex21,rex22,rex24,rex25,rex26,rex27,rex28,rex29	0	0	0	0	0	0	0	3	0	0	0	0	4	0	0	1	0	3	0	5	0	0	0	0	0	0	0	16
rex01,rex05,rex08,rex09,rex10,rex13,rex16,rex17,rex18,rex19,rex20,rex21,rex22,rex24,rex25,rex26,rex27,rex28,rex29	0	0	0	0	0	0	0	0	0	0	0	0	0	0	0	0	0	0	0	16	0	0	0	0	0	0	0	16
rex01,rex05,rex10,rex13,rex16,rex18,rex19,rex20,rex21,rex22,rex24,rex25,rex26,rex27,rex28,rex29	12	0	0	0	0	0	0	0	0	0	2	0	0	0	0	1	0	0	0	1	0	0	0	0	0	0	0	16
rex01,rex02,rex05,rex08,rex09,rex13,rex14,rex16,rex18,rex19,rex20,rex21,rex22,rex24,rex25,rex26,rex27,rex28,rex29	5	2	7	1	0	0	0	0	0	0	0	0	0	0	0	0	0	0	0	0	0	0	0	0	0	0	0	15
rex01,rex02,rex04,rex05,rex13,rex16,rex19,rex20,rex21,rex22,rex24,rex25,rex26,rex27,rex28,rex29	0	0	15	0	0	0	0	0	0	0	0	0	0	0	0	0	0	0	0	0	0	0	0	0	0	0	0	15
rex01,rex02,rex05,rex08,rex09,rex11,rex13,rex16,rex18,rex19,rex20,rex21:L-3:R0,rex22,rex24,rex25,rex26,rex27,rex28,rex29	7	3	1	0	0	1	1	0	0	0	0	0	0	0	1	0	0	0	0	0	1	0	0	0	0	0	0	15
rex01,rex02,rex05,rex08:L-4463:R0,rex08:L0:R-2445,rex09,rex11,rex13,rex16,rex18,rex19,rex20,rex21,rex22,rex24,rex25,rex26,rex27,rex28,rex29	6	2	3	0	0	0	0	0	0	0	0	0	0	0	0	0	4	0	0	0	0	0	0	0	0	0	0	15
rex01,rex02,rex05,rex08:L-4463:R0,rex08:L0:R-2445,rex09,rex11,rex13,rex16,rex18:L-12:R0,rex19,rex20,rex21,rex22,rex24,rex25,rex26,rex27,rex28,rex29	1	0	3	0	0	0	0	0	0	0	0	0	0	0	0	0	10	0	0	0	1	0	0	0	0	0	0	15
rex01,rex02,rex05,rex09,rex10,rex11,rex13,rex16,rex18,rex19,rex20,rex21,rex22,rex23,rex24,rex25,rex26,rex27,rex28,rex29	5	0	3	0	0	0	0	0	0	0	0	0	0	0	0	0	2	0	0	0	3	2	0	0	0	0	0	15
rex01,rex02,rex05,rex09,rex10,rex11,rex13,rex16:L0:R12,rex18:L-12:R0,rex19,rex20,rex21,rex22,rex24,rex25,rex26,rex27,rex28,rex29	0	3	3	0	0	1	0	1	0	1	0	0	0	0	2	0	2	0	0	0	1	1	0	0	0	0	0	15
rex01,rex02,rex05,rex10,rex13,rex15,rex16,rex17,rex18,rex19,rex20,rex21,rex22,rex24,rex25,rex26,rex27,rex28,rex29	0	0	15	0	0	0	0	0	0	0	0	0	0	0	0	0	0	0	0	0	0	0	0	0	0	0	0	15
rex01,rex05,rex08,rex09,rex13,rex16,rex18,rex19,rex20,rex21,rex22,rex24,rex25,rex26,rex27,rex28,rex29	10	5	0	0	0	0	0	0	0	0	0	0	0	0	0	0	0	0	0	0	0	0	0	0	0	0	0	15
rex01,rex02,rex05,rex10,rex11,rex13,rex16,rex18,rex19,rex20,rex21,rex22,rex24:L9:R0,rex25:L0:R26,rex27,rex28,rex29	0	0	0	1	0	0	0	0	0	0	0	0	0	0	0	13	0	0	0	0	0	0	0	0	0	0	0	14
rex01,rex02,rex05,rex08,rex09,rex10,rex11,rex13,rex16,rex17,rex18,rex19,rex20,rex21,rex22,rex23,rex24,rex25,rex26,rex27,rex28,rex29	0	0	0	0	0	0	0	12	0	0	0	0	0	0	0	0	0	0	0	0	0	2	0	0	0	0	0	14
rex01,rex02,rex05,rex08,rex09,rex10,rex11,rex13,rex16,rex18,rex19,rex20,rex29	1	4	0	0	0	0	0	0	0	0	0	0	0	0	0	3	0	0	0	0	6	0	0	0	0	0	0	14
rex01,rex02,rex05,rex08,rex09,rex10,rex13,rex16,rex18,rex19:L-13:R0,rex20,rex21,rex22,rex24,rex25,rex26,rex27,rex28,rex29	3	1	1	0	1	0	0	1	0	1	0	1	2	0	1	0	1	0	0	0	0	0	0	0	0	0	1	14
rex01,rex02,rex05,rex08,rex09,rex11,rex13,rex16,rex18:L-12:R0,rex19,rex20,rex21,rex22,rex23:L0:R4,rex24,rex25,rex26,rex27,rex28,rex29	0	0	1	0	0	0	0	0	0	0	0	0	0	0	0	0	0	0	0	0	13	0	0	0	0	0	0	14
rex01,rex02,rex05,rex09,rex11,rex13,rex16,rex18,rex19,rex20,rex21:L-3:R0,rex22,rex24,rex25,rex26,rex27,rex28,rex29	2	1	5	0	0	1	0	0	0	0	2	0	0	0	0	0	2	0	0	0	0	1	0	0	0	0	0	14
rex01,rex02,rex05,rex09,rex13,rex16,rex18,rex19,rex20,rex21,rex22,rex23:L0:R4,rex24,rex25,rex26,rex27,rex28,rex29	0	5	2	0	0	0	0	0	0	0	7	0	0	0	0	0	0	0	0	0	0	0	0	0	0	0	0	14
rex01,rex02,rex05,rex10,rex13,rex16:L0:R12,rex18,rex19,rex20,rex21,rex22,rex24,rex25:L0:R26,rex27,rex28,rex29	0	3	0	0	0	0	0	0	0	0	1	7	0	0	0	0	2	1	0	0	0	0	0	0	0	0	0	14
rex01,rex02,rex05,rex08,rex09,rex10,rex13,rex16,rex18:L-12:R0,rex19,rex20,rex21,rex22,rex23:L0:R4,rex24,rex25,rex26,rex27,rex28,rex29	0	0	1	1	0	0	0	0	0	0	0	0	0	0	0	0	4	0	0	1	5	1	0	0	0	0	0	13
rex01,rex02,rex03,rex05,rex08,rex09,rex10,rex11,rex13,rex16,rex18:L-12:R0,rex19,rex20,rex21,rex22,rex24,rex25,rex26,rex27,rex28,rex29	0	7	6	0	0	0	0	0	0	0	0	0	0	0	0	0	0	0	0	0	0	0	0	0	0	0	0	13
rex01,rex02,rex04,rex05,rex09,rex10,rex11,rex13,rex16,rex18:L-12:R0,rex19,rex20,rex21,rex22,rex24,rex25,rex26,rex27,rex28,rex29	0	0	13	0	0	0	0	0	0	0	0	0	0	0	0	0	0	0	0	0	0	0	0	0	0	0	0	13
rex01,rex02,rex05,rex08,rex09,rex10,rex11,rex13,rex16:L0:R12,rex18,rex19,rex20,rex21,rex22,rex24,rex25:L0:R26,rex27,rex28,rex29	3	6	0	0	0	0	0	0	0	0	0	0	1	0	0	0	1	0	0	1	1	0	0	0	0	0	0	13
rex01,rex02,rex05,rex08,rex09,rex10,rex13,rex16,rex18:L-12:R0,rex19,rex20,rex21,rex22,rex23,rex24,rex25,rex26,rex27,rex28,rex29	2	4	0	0	0	0	0	0	0	0	0	0	0	0	0	0	5	0	0	0	2	0	0	0	0	0	0	13
rex01,rex02,rex05,rex08,rex09,rex13,rex16,rex18:L-12:R0,rex19,rex20,rex21:L-3:R0,rex22,rex24,rex25,rex26,rex27,rex28,rex29	1	4	1	0	0	0	0	0	0	0	0	0	0	0	0	2	2	0	0	0	0	0	0	1	2	0	0	13
rex01,rex02,rex05,rex08,rex09,rex13,rex16:L0:R12,rex18,rex19,rex20,rex21,rex22,rex24,rex25:L0:R26,rex27,rex28,rex29	3	9	0	0	0	0	0	0	0	0	1	0	0	0	0	0	0	0	0	0	0	0	0	0	0	0	0	13
rex01,rex02,rex05,rex09,rex10,rex11,rex13,rex16,rex17,rex18,rex19,rex20,rex21,rex22,rex24,rex25,rex26:L0:R4,rex27,rex28,rex29	0	1	1	0	0	0	0	0	0	2	2	5	0	0	0	0	0	0	0	0	1	0	0	1	0	0	0	13
rex01,rex02,rex05,rex09,rex10,rex13,rex16,rex18,rex19,rex20,rex21:L-3:R0,rex22,rex23,rex24,rex25,rex26,rex27,rex28,rex29	0	0	13	0	0	0	0	0	0	0	0	0	0	0	0	0	0	0	0	0	0	0	0	0	0	0	0	13
rex01,rex02,rex05,rex09,rex10,rex13,rex16,rex18,rex19:L-13:R0,rex20,rex21,rex22,rex24,rex25,rex26,rex27,rex28,rex29	3	0	1	0	4	0	0	0	0	0	0	0	0	2	0	0	0	0	0	0	0	0	1	0	2	0	0	13
rex01,rex02,rex05,rex09,rex16,rex18,rex19,rex20,rex21,rex22,rex24,rex25,rex26,rex27,rex28,rex29	0	0	13	0	0	0	0	0	0	0	0	0	0	0	0	0	0	0	0	0	0	0	0	0	0	0	0	13
rex01,rex02,rex05,rex10,rex11,rex13,rex16,rex17,rex18,rex19,rex20,rex21:L-3:R0,rex22,rex24,rex25,rex26,rex27,rex28,rex29	1	1	1	0	0	0	0	1	0	0	1	0	0	0	4	0	0	0	0	0	0	0	1	0	1	0	2	13
rex01,rex02,rex05,rex10,rex11,rex16,rex18,rex19,rex20,rex21,rex22,rex24,rex25,rex26,rex27,rex28,rex29	0	1	2	0	0	2	0	3	0	0	0	0	0	0	0	0	1	0	0	0	2	1	1	0	0	0	0	13
rex01,rex02,rex05,rex10,rex13,rex16,rex18,rex19,rex20,rex21,rex24,rex25,rex26,rex27,rex28,rex29	0	1	2	0	2	0	0	1	0	1	0	0	1	0	0	1	4	0	0	0	0	0	0	0	0	0	0	13
rex01,rex02,rex05,rex10,rex13,rex16,rex18,rex19,rex20,rex24,rex25,rex26,rex27,rex28,rex29	9	0	0	0	0	0	0	0	0	0	0	1	1	0	0	0	1	0	0	0	0	0	0	0	0	0	1	13
rex01,rex02,rex05,rex10,rex13,rex16,rex18:L-12:R0,rex19,rex20,rex21,rex22,rex23,rex24,rex25,rex26,rex27,rex28,rex29	0	0	1	0	0	0	0	0	0	0	0	0	0	0	0	0	1	0	0	7	0	3	0	1	0	0	0	13
rex01,rex05,rex09,rex13,rex16,rex18,rex19,rex20,rex21,rex22,rex24,rex25,rex26,rex27,rex28,rex29	5	8	0	0	0	0	0	0	0	0	0	0	0	0	0	0	0	0	0	0	0	0	0	0	0	0	0	13
rex01,rex02,rex05,rex10,rex11,rex13,rex16:L0:R12,rex18,rex19,rex20,rex21,rex22,rex24,rex25,rex26:L0:R4,rex27,rex28,rex29	0	2	1	2	0	0	0	0	0	0	0	3	0	0	0	0	0	0	0	0	2	0	0	1	1	0	0	12
rex01,rex02,rex05,rex08,rex09,rex10,rex13,rex16,rex18,rex19,rex20,rex21,rex22,rex24,rex25,rex27,rex28,rex29	3	3	0	1	0	0	0	0	0	0	0	0	0	0	0	0	2	0	0	0	0	2	0	1	0	0	0	12
rex01,rex02,rex05,rex10,rex11:L-11:R0,rex13,rex16,rex18,rex19,rex20,rex21,rex22,rex24,rex25:L0:R26,rex27,rex28,rex29	0	0	0	1	0	1	0	0	0	0	0	1	0	0	1	0	0	6	1	0	0	0	1	0	0	0	0	12
rex01,rex02,rex05,rex06,rex09,rex10,rex11,rex13,rex16,rex18,rex19,rex20,rex21,rex22,rex24,rex25,rex26,rex27,rex28,rex29	1	5	6	0	0	0	0	0	0	0	0	0	0	0	0	0	0	0	0	0	0	0	0	0	0	0	0	12
rex01,rex02,rex05,rex06,rex09,rex10,rex13,rex16,rex18,rex19,rex20,rex21,rex22,rex24,rex25,rex26,rex27,rex28,rex29	3	0	8	0	0	0	0	0	0	0	1	0	0	0	0	0	0	0	0	0	0	0	0	0	0	0	0	12
rex01,rex02,rex05,rex06,rex11,rex13,rex16,rex17,rex18,rex19,rex20,rex21,rex22,rex24,rex25,rex26,rex27,rex28,rex29	0	0	12	0	0	0	0	0	0	0	0	0	0	0	0	0	0	0	0	0	0	0	0	0	0	0	0	12
rex01,rex02,rex05,rex08,rex09,rex10,rex13,rex16,rex18:L-12:R0,rex19,rex20,rex21:L-3:R0,rex22,rex24,rex25,rex26,rex27,rex28,rex29	0	2	5	0	1	1	0	1	0	0	0	2	0	0	0	0	0	0	0	0	0	0	0	0	0	0	0	12
rex01,rex02,rex05,rex08,rex09,rex11:L-11:R0,rex13,rex16,rex18,rex19,rex20,rex21,rex22,rex24,rex25,rex26,rex27,rex28,rex29	1	3	1	0	0	2	2	1	0	0	1	0	0	0	0	0	0	0	0	0	1	0	0	0	0	0	0	12
rex01,rex02,rex05,rex09,rex13,rex16:L0:R12,rex18:L-12:R0,rex19,rex20,rex21,rex22,rex24,rex25,rex26,rex27,rex28,rex29	4	2	1	0	0	0	0	0	0	0	0	0	0	0	0	0	2	0	0	0	0	1	0	2	0	0	0	12
rex01,rex02,rex05,rex09:L0:R-19,rex10,rex11,rex13,rex15,rex16,rex18,rex19,rex20,rex21,rex22,rex24,rex25,rex26,rex27,rex28,rex29	0	12	0	0	0	0	0	0	0	0	0	0	0	0	0	0	0	0	0	0	0	0	0	0	0	0	0	12
rex01,rex02,rex05,rex10,rex11,rex13,rex16,rex18:L-12:R0,rex19,rex20,rex21,rex22,rex23:L0:R4,rex24,rex25,rex26:L0:R4,rex27,rex28,rex29	0	0	0	0	0	0	0	0	0	0	0	0	0	0	0	0	0	0	0	8	0	3	0	0	0	0	1	12
rex01,rex02,rex05,rex10,rex13,rex16,rex18:L-12:R0,rex19,rex20,rex21,rex22,rex23:L0:R4,rex24,rex25,rex26,rex27,rex28,rex29	0	0	0	0	0	0	0	0	0	0	0	0	0	0	0	0	3	0	0	4	0	5	0	0	0	0	0	12
rex01,rex02,rex05,rex10,rex16,rex17,rex18,rex19,rex20,rex21,rex22,rex24,rex25,rex26,rex27,rex28,rex29	0	12	0	0	0	0	0	0	0	0	0	0	0	0	0	0	0	0	0	0	0	0	0	0	0	0	0	12
rex01,rex02,rex05,rex13,rex16,rex18,rex19,rex20,rex21,rex22,rex23:L0:R4,rex24,rex25,rex26,rex27,rex28,rex29	2	3	0	0	0	0	0	0	0	0	4	1	0	0	0	0	1	0	0	1	0	0	0	0	0	0	0	12
rex01,rex02,rex08,rex09,rex10,rex13,rex16,rex18:L-12:R0,rex19,rex20,rex21,rex22,rex24,rex25,rex26,rex27,rex28,rex29	4	7	1	0	0	0	0	0	0	0	0	0	0	0	0	0	0	0	0	0	0	0	0	0	0	0	0	12
rex01,rex02,rex16,rex18,rex19,rex20,rex21,rex22,rex24,rex25,rex26,rex27,rex28,rex29	0	10	0	0	0	0	0	0	0	1	0	0	0	0	0	0	0	1	0	0	0	0	0	0	0	0	0	12
rex01,rex02,rex05,rex13,rex16,rex18:L-12:R0,rex19,rex20,rex21:L-3:R0,rex22,rex24,rex25,rex26,rex27,rex28,rex29	0	0	0	5	0	0	0	0	0	0	0	4	0	0	0	0	1	0	0	0	0	0	0	1	0	0	0	11
rex01,rex02,rex05,rex10,rex11,rex13,rex16,rex17:L0:R4,rex18,rex19,rex20,rex21,rex22,rex24,rex25,rex26,rex27,rex28,rex29	0	0	0	1	0	0	0	0	0	0	1	1	0	0	1	0	0	0	0	0	0	0	2	1	2	0	2	11
rex01,rex02,rex05,rex10,rex13,rex16,rex18,rex19:L-13:R0,rex20,rex21,rex22,rex24,rex25:L0:R26,rex27,rex28,rex29	1	0	0	1	0	0	0	0	1	0	1	1	2	0	0	0	1	1	0	1	0	0	0	0	0	1	0	11
rex01,rex02,rex04,rex05,rex08,rex09,rex11,rex13,rex16,rex18,rex19,rex20,rex21,rex22,rex24,rex25,rex26,rex27,rex28,rex29	0	0	11	0	0	0	0	0	0	0	0	0	0	0	0	0	0	0	0	0	0	0	0	0	0	0	0	11
rex01,rex02,rex05,rex08,rex09,rex10,rex13,rex16,rex18:L-12:R0,rex19,rex20,rex21,rex24,rex25,rex26,rex27,rex28,rex29	0	0	0	0	0	0	0	0	0	0	0	0	0	0	0	0	11	0	0	0	0	0	0	0	0	0	0	11
rex01,rex02,rex05,rex08,rex13,rex16,rex18,rex19,rex20,rex21,rex22,rex24,rex25,rex26,rex27,rex28,rex29	2	5	2	0	0	0	0	0	1	0	0	0	0	0	0	0	0	0	0	0	0	1	0	0	0	0	0	11
rex01,rex02,rex05,rex08:L0:R-3242,rex11:L-47:R0,rex13,rex16,rex18,rex19,rex20,rex21,rex22,rex24,rex25:L0:R26,rex27,rex28,rex29	0	0	0	0	0	0	0	0	0	0	0	0	0	0	0	0	0	0	11	0	0	0	0	0	0	0	0	11
rex01,rex02,rex05,rex09,rex10,rex11,rex13,rex16,rex18,rex19:L-13:R0,rex20,rex21,rex22,rex24,rex25,rex26,rex27,rex28,rex29	0	0	0	0	0	0	0	2	0	1	0	0	0	0	1	3	1	0	1	0	0	0	0	0	0	2	0	11
rex01,rex02,rex05,rex10,rex11,rex13,rex15,rex16,rex18,rex19,rex20,rex21,rex22,rex24,rex25,rex26,rex27,rex28,rex29	0	0	11	0	0	0	0	0	0	0	0	0	0	0	0	0	0	0	0	0	0	0	0	0	0	0	0	11
rex01,rex02,rex05,rex10,rex11,rex13,rex16,rex18:L-12:R0,rex19,rex20,rex21,rex22,rex23:L-4:R0,rex24,rex25,rex26,rex27,rex28,rex29	0	0	0	0	0	0	0	0	0	0	0	0	0	0	0	0	0	0	0	5	0	4	0	0	0	0	2	11
rex01,rex02,rex05,rex11,rex13,rex16,rex18,rex19:L-13:R0,rex20,rex21,rex22,rex24,rex25,rex26,rex27,rex28,rex29	1	0	1	0	0	1	0	0	0	0	1	0	1	0	1	0	0	2	0	0	1	0	0	0	0	2	0	11
rex01,rex02,rex05,rex13,rex15,rex16,rex18,rex19,rex20,rex21,rex22,rex24,rex25,rex26,rex27,rex28,rex29	11	0	0	0	0	0	0	0	0	0	0	0	0	0	0	0	0	0	0	0	0	0	0	0	0	0	0	11
rex01,rex02,rex10,rex11,rex13,rex16:L0:R12,rex18,rex19,rex20,rex21,rex22,rex24,rex25,rex26,rex27,rex28,rex29	3	6	0	0	0	0	0	0	0	0	0	1	0	0	0	0	0	0	0	0	1	0	0	0	0	0	0	11
rex01,rex02,rex13,rex16,rex18:L-12:R0,rex19,rex20,rex21,rex22,rex24,rex25,rex26,rex27,rex28,rex29	0	2	7	0	0	0	0	0	0	0	0	0	0	0	0	0	0	0	0	0	1	0	0	1	0	0	0	11
rex01,rex02,rex03,rex05,rex09,rex10,rex11,rex13,rex16,rex17,rex18,rex19,rex20,rex21,rex22,rex24,rex25,rex26,rex27,rex28,rex29	0	0	10	0	0	0	0	0	0	0	0	0	0	0	0	0	0	0	0	0	0	0	0	0	0	0	0	10
rex01,rex02,rex05,rex06,rex09,rex10,rex13,rex16,rex18:L-12:R0,rex19,rex20,rex21,rex22,rex24,rex25,rex26,rex27,rex28,rex29	0	10	0	0	0	0	0	0	0	0	0	0	0	0	0	0	0	0	0	0	0	0	0	0	0	0	0	10
rex01,rex02,rex05,rex07,rex08,rex09,rex10,rex11,rex13,rex16,rex18:L-12:R0,rex19,rex20,rex21,rex22,rex24:L9:R0,rex25,rex26,rex27,rex28,rex29	0	0	0	0	0	0	0	0	0	0	0	0	0	0	0	0	0	0	0	0	0	10	0	0	0	0	0	10
rex01,rex02,rex05,rex08,rex09,rex10,rex11,rex13,rex14,rex16,rex17,rex18,rex19,rex20,rex21,rex22,rex24,rex25,rex26,rex27,rex28,rex29	0	1	0	0	0	0	0	0	0	0	5	0	0	0	0	0	0	0	0	0	0	4	0	0	0	0	0	10
rex01,rex02,rex05,rex08,rex09,rex10,rex12,rex13,rex16,rex18,rex19,rex20,rex21,rex22,rex24,rex25,rex26,rex27,rex28,rex29	0	2	8	0	0	0	0	0	0	0	0	0	0	0	0	0	0	0	0	0	0	0	0	0	0	0	0	10
rex01,rex02,rex05,rex08,rex09,rex10,rex13,rex16,rex17,rex18,rex19,rex20,rex21,rex22,rex23,rex24,rex25,rex26,rex27,rex28,rex29	0	0	0	0	0	0	0	0	0	0	0	10	0	0	0	0	0	0	0	0	0	0	0	0	0	0	0	10
rex01,rex02,rex05,rex09,rex10,rex11,rex13,rex16,rex18:L-12:R0,rex19,rex20,rex21:L-3:R0,rex22,rex24,rex25:L0:R26,rex27,rex28,rex29	0	0	0	0	0	0	0	0	0	0	0	0	0	0	10	0	0	0	0	0	0	0	0	0	0	0	0	10
rex01,rex02,rex05,rex09,rex10,rex13,rex15,rex16,rex18,rex19,rex20,rex21,rex22,rex24,rex25,rex26,rex27,rex28,rex29	10	0	0	0	0	0	0	0	0	0	0	0	0	0	0	0	0	0	0	0	0	0	0	0	0	0	0	10
rex01,rex02,rex05,rex09,rex10,rex13,rex16,rex18,rex19,rex20,rex21,rex22,rex24,rex25,rex27,rex28,rex29	0	1	0	0	0	0	0	0	0	0	0	1	0	0	2	0	2	0	0	0	1	1	0	0	1	0	1	10
rex01,rex02,rex05,rex09,rex12,rex13,rex16,rex18:L-12:R0,rex19,rex20,rex21,rex22,rex24,rex25,rex26,rex27,rex28,rex29	10	0	0	0	0	0	0	0	0	0	0	0	0	0	0	0	0	0	0	0	0	0	0	0	0	0	0	10
rex01,rex02,rex05,rex09:L0:R-19,rex13,rex16,rex18,rex19,rex20,rex21,rex22,rex24,rex25,rex26,rex27,rex28,rex29	4	1	3	0	0	0	0	0	0	0	1	0	0	0	0	0	0	0	0	0	0	0	0	0	1	0	0	10
rex01,rex02,rex05,rex10,rex11,rex13,rex16,rex18:L-12:R0,rex19,rex20,rex21,rex22,rex23,rex24,rex25,rex26:L0:R4,rex27,rex28,rex29	0	0	0	0	0	0	0	0	0	0	0	0	0	0	0	0	0	0	0	4	0	5	0	0	0	0	1	10
rex01,rex02,rex05,rex10,rex13,rex16,rex19,rex20,rex21,rex22,rex24,rex25:L0:R26,rex27,rex28,rex29	0	0	0	0	0	0	0	0	0	0	0	0	0	0	0	0	10	0	0	0	0	0	0	0	0	0	0	10
rex01,rex02,rex05,rex10,rex13,rex16,rex19:L-13:R0,rex20,rex21,rex22,rex24,rex25,rex26,rex27,rex28,rex29	0	0	1	0	0	0	0	0	0	0	0	0	1	0	0	0	0	0	0	7	0	0	0	1	0	0	0	10
rex01,rex02,rex05,rex11,rex13,rex16,rex18,rex19,rex20,rex29	10	0	0	0	0	0	0	0	0	0	0	0	0	0	0	0	0	0	0	0	0	0	0	0	0	0	0	10
rex01,rex02,rex05,rex13,rex16,rex19:L-13:R0,rex20,rex21,rex22,rex24,rex25,rex26:L0:R4,rex27,rex28,rex29	0	0	0	0	0	0	0	0	0	0	0	0	0	0	0	0	0	0	0	10	0	0	0	0	0	0	0	10
rex01,rex02,rex05,rex13,rex16,rex18,rex19,rex20,rex21,rex22,rex24,rex25,rex27,rex28,rex29	0	1	0	3	0	0	0	0	0	0	0	0	0	0	0	0	1	0	1	0	1	0	1	0	0	0	1	9
rex01,rex02,rex04,rex05,rex10,rex11,rex13,rex16,rex18:L-12:R0,rex19,rex20,rex21,rex22,rex24,rex25,rex26,rex27,rex28,rex29	6	0	0	0	0	0	0	0	0	0	0	0	0	0	0	0	0	0	0	0	0	0	3	0	0	0	0	9
rex01,rex02,rex05,rex06,rex08,rex09,rex10,rex13,rex16,rex18:L-12:R0,rex19,rex20,rex21,rex22,rex24,rex25,rex26,rex27,rex28,rex29	0	0	1	0	0	0	0	0	0	0	0	0	0	0	0	0	8	0	0	0	0	0	0	0	0	0	0	9
rex01,rex02,rex05,rex08,rex09,rex10,rex11,rex12,rex13,rex16,rex18:L-12:R0,rex19,rex20,rex21,rex22,rex24,rex25,rex26,rex27,rex28,rex29	1	2	6	0	0	0	0	0	0	0	0	0	0	0	0	0	0	0	0	0	0	0	0	0	0	0	0	9
rex01,rex02,rex05,rex08,rex09,rex10,rex11,rex13,rex16,rex17,rex18,rex19,rex20,rex21,rex22,rex23:L0:R4,rex24,rex25,rex26,rex27,rex28,rex29	0	0	0	0	0	0	0	6	0	0	0	0	0	0	0	0	0	0	0	0	0	3	0	0	0	0	0	9
rex01,rex02,rex05,rex08,rex09,rex10,rex13,rex16,rex17,rex18,rex19,rex20,rex21,rex22,rex24:L9:R0,rex25,rex26,rex27,rex28,rex29	0	0	0	0	0	0	0	1	0	0	1	0	0	0	0	7	0	0	0	0	0	0	0	0	0	0	0	9
rex01,rex02,rex05,rex08,rex09,rex10,rex13,rex16,rex18,rex19,rex20,rex24,rex25,rex26,rex27,rex28,rex29	1	0	0	0	0	0	0	0	0	0	0	0	0	0	0	0	8	0	0	0	0	0	0	0	0	0	0	9
rex01,rex02,rex05,rex08,rex09,rex12,rex13,rex16,rex18,rex19,rex20,rex21,rex22,rex24,rex25,rex26,rex27,rex28,rex29	2	2	5	0	0	0	0	0	0	0	0	0	0	0	0	0	0	0	0	0	0	0	0	0	0	0	0	9
rex01,rex02,rex05,rex08,rex09,rex13,rex16:L0:R12,rex18:L-12:R0,rex19,rex20,rex21,rex22,rex24,rex25,rex26,rex27,rex28,rex29	5	1	1	0	0	0	0	0	0	0	0	0	0	0	0	0	0	0	0	0	0	0	0	0	2	0	0	9
rex01,rex02,rex05,rex08:L-4463:R0,rex08:L0:R-2445,rex09,rex10,rex13,rex16,rex18,rex19,rex20,rex21,rex22,rex23,rex24,rex25,rex26,rex27,rex28,rex29	0	0	0	0	0	0	0	0	0	0	0	0	0	0	0	0	0	0	0	0	0	0	0	0	0	0	9	9
rex01,rex02,rex05,rex09,rex10,rex11,rex13,rex15,rex16,rex18,rex19,rex20,rex21,rex22,rex24,rex25,rex26,rex27,rex28,rex29	0	0	9	0	0	0	0	0	0	0	0	0	0	0	0	0	0	0	0	0	0	0	0	0	0	0	0	9
rex01,rex02,rex05,rex09,rex10,rex11,rex13,rex16,rex18:L-12:R0,rex19,rex20,rex21,rex22,rex24,rex25,rex27,rex28,rex29	0	0	0	0	0	9	0	0	0	0	0	0	0	0	0	0	0	0	0	0	0	0	0	0	0	0	0	9
rex01,rex02,rex05,rex09,rex10,rex11,rex13,rex16,rex18:L-12:R0,rex19,rex20,rex29	9	0	0	0	0	0	0	0	0	0	0	0	0	0	0	0	0	0	0	0	0	0	0	0	0	0	0	9
rex01,rex02,rex05,rex09,rex10,rex11,rex13,rex16,rex19,rex20,rex21,rex22,rex24,rex25,rex26,rex27,rex28,rex29	1	4	0	0	0	0	0	0	0	0	0	0	0	0	0	0	2	0	0	0	2	0	0	0	0	0	0	9
rex01,rex02,rex05,rex09,rex10,rex13,rex16:L0:R12,rex18:L-12:R0,rex19,rex20,rex21,rex22,rex24,rex25,rex26,rex27,rex28,rex29	1	1	2	0	1	0	0	0	0	0	0	0	0	1	1	0	0	0	0	0	0	0	0	1	1	0	0	9
rex01,rex02,rex05,rex09:L0:R-19,rex10,rex11,rex13,rex16,rex18,rex19,rex20,rex21,rex22,rex24,rex25,rex26,rex27,rex28,rex29	4	3	0	0	0	0	0	0	0	0	0	0	0	0	0	0	0	0	0	0	0	1	0	0	0	1	0	9
rex01,rex02,rex05,rex10,rex11,rex13,rex16,rex19,rex20,rex21,rex22,rex24,rex25,rex26:L0:R4,rex27,rex28,rex29	0	0	0	0	0	0	0	0	0	0	0	0	0	0	0	0	0	0	0	0	2	0	7	0	0	0	0	9
rex01,rex02,rex05,rex10,rex11,rex13,rex20,rex21,rex22,rex24,rex25,rex26,rex27,rex28,rex29	9	0	0	0	0	0	0	0	0	0	0	0	0	0	0	0	0	0	0	0	0	0	0	0	0	0	0	9
rex01,rex02,rex05,rex11,rex13,rex16,rex18:L-12:R0,rex19,rex20,rex21,rex22,rex23,rex24,rex25,rex26,rex27,rex28,rex29	0	9	0	0	0	0	0	0	0	0	0	0	0	0	0	0	0	0	0	0	0	0	0	0	0	0	0	9
rex01,rex02,rex05,rex13,rex16,rex18,rex19,rex20,rex29	0	2	0	0	0	0	0	0	0	0	0	0	0	0	0	7	0	0	0	0	0	0	0	0	0	0	0	9
rex01,rex02,rex08,rex09,rex10,rex11,rex13,rex16,rex18:L-12:R0,rex19,rex20,rex21,rex22,rex24,rex25,rex26,rex27,rex28,rex29	1	1	4	0	0	0	0	0	0	0	1	0	1	0	0	0	0	0	0	0	0	0	1	0	0	0	0	9
rex01,rex02,rex09,rex10,rex11,rex13,rex16,rex18,rex19,rex20,rex21,rex22,rex24,rex25,rex26,rex27,rex28,rex29	8	0	0	0	0	0	0	0	0	0	0	0	0	0	0	0	0	0	0	0	1	0	0	0	0	0	0	9
rex01,rex02,rex05,rex10,rex11,rex13,rex16,rex18,rex19,rex20,rex21:L-3:R0,rex22,rex24,rex25,rex26:L0:R4,rex27,rex28,rex29	1	1	0	2	0	0	0	1	0	1	0	0	0	0	1	0	0	0	1	0	0	0	0	0	0	0	0	8
rex01,rex02,rex05,rex10,rex13,rex16,rex17,rex18,rex19,rex20,rex21:L-3:R0,rex22,rex24,rex25,rex26,rex27,rex28,rex29	0	1	1	1	0	0	0	0	0	0	0	3	0	1	0	0	1	0	0	0	0	0	0	0	0	0	0	8
rex01,rex02,rex03,rex05,rex08,rex09,rex11,rex13,rex16,rex18,rex19,rex20,rex21,rex22,rex24,rex25,rex26,rex27,rex28,rex29	0	4	3	0	0	1	0	0	0	0	0	0	0	0	0	0	0	0	0	0	0	0	0	0	0	0	0	8
rex01,rex02,rex04,rex05,rex13,rex16,rex17,rex18,rex19,rex20,rex21,rex22,rex24,rex25,rex26,rex27,rex28,rex29	8	0	0	0	0	0	0	0	0	0	0	0	0	0	0	0	0	0	0	0	0	0	0	0	0	0	0	8
rex01,rex02,rex05,rex06,rex08,rex09,rex13,rex16,rex18,rex19,rex20,rex21,rex22,rex24,rex25,rex26,rex27,rex28,rex29	3	0	5	0	0	0	0	0	0	0	0	0	0	0	0	0	0	0	0	0	0	0	0	0	0	0	0	8
rex01,rex02,rex05,rex06,rex09,rex11,rex13,rex16,rex18,rex19,rex20,rex21,rex22,rex24,rex25,rex26,rex27,rex28,rex29	0	8	0	0	0	0	0	0	0	0	0	0	0	0	0	0	0	0	0	0	0	0	0	0	0	0	0	8
rex01,rex02,rex05,rex07:L0:R-465,rex10,rex13,rex16,rex17,rex18,rex19,rex20,rex21,rex22,rex24,rex25,rex26,rex27,rex28,rex29	0	8	0	0	0	0	0	0	0	0	0	0	0	0	0	0	0	0	0	0	0	0	0	0	0	0	0	8
rex01,rex02,rex05,rex08,rex09,rex10,rex11,rex13,rex16,rex18,rex19,rex20,rex21,rex24,rex25,rex26,rex27,rex28,rex29	0	0	1	0	0	0	0	0	0	0	0	0	0	0	0	0	6	1	0	0	0	0	0	0	0	0	0	8
rex01,rex02,rex05,rex08,rex09,rex10,rex11,rex13,rex16,rex18,rex19:L0:R93,rex20,rex21,rex22,rex24,rex25,rex26,rex27,rex28,rex29	0	0	0	0	0	0	0	6	0	0	0	0	2	0	0	0	0	0	0	0	0	0	0	0	0	0	0	8
rex01,rex02,rex05,rex08,rex09,rex10,rex11,rex13,rex16,rex19:L-13:R0,rex20,rex21,rex22,rex24,rex25,rex26,rex27,rex28,rex29	3	2	0	0	0	0	0	0	0	0	1	0	1	1	0	0	0	0	0	0	0	0	0	0	0	0	0	8
rex01,rex02,rex05,rex08,rex09,rex10,rex11,rex13,rex16:L0:R12,rex18,rex19,rex20,rex21,rex22,rex23:L0:R4,rex24,rex25,rex26,rex27,rex28,rex29	0	0	0	0	0	0	0	0	0	0	0	0	0	0	0	0	0	0	0	0	0	8	0	0	0	0	0	8
rex01,rex02,rex05,rex08,rex09,rex10,rex11,rex13,rex16:L0:R12,rex19,rex20,rex21,rex22,rex24,rex25,rex26,rex27,rex28,rex29	0	1	4	0	0	0	0	0	0	0	0	0	0	0	0	0	0	0	0	0	0	0	2	1	0	0	0	8
rex01,rex02,rex05,rex08,rex09,rex10,rex11:L-11:R0,rex13,rex16,rex18:L-12:R0,rex19,rex20,rex21,rex22,rex24,rex25,rex26,rex27,rex28,rex29	1	0	1	0	0	1	0	0	0	0	0	0	2	0	1	0	0	0	0	0	0	0	0	1	0	0	1	8
rex01,rex02,rex05,rex08,rex09,rex10,rex13,rex16,rex18,rex19,rex20,rex29	0	0	0	0	0	0	0	0	0	0	0	0	0	0	0	7	0	0	0	0	1	0	0	0	0	0	0	8
rex01,rex02,rex05,rex08,rex09,rex11,rex13,rex16,rex18:L-12:R0,rex19,rex20,rex21,rex22,rex24,rex25:L0:R26,rex27,rex28,rex29	3	2	0	0	0	0	0	0	0	1	0	0	0	0	0	0	0	0	0	0	0	2	0	0	0	0	0	8
rex01,rex02,rex05,rex09,rex10,rex11,rex13,rex16,rex18:L-12:R0,rex19,rex20,rex21,rex22,rex23,rex24,rex25,rex26,rex27,rex28,rex29	0	0	0	0	0	0	0	0	0	0	0	0	0	0	0	0	2	0	0	0	1	3	0	0	0	0	2	8
rex01,rex02,rex05,rex09,rex10,rex13,rex14,rex16,rex18:L-12:R0,rex19,rex20,rex21,rex22,rex24,rex25,rex26,rex27,rex28,rex29	0	8	0	0	0	0	0	0	0	0	0	0	0	0	0	0	0	0	0	0	0	0	0	0	0	0	0	8
rex01,rex02,rex05,rex09,rex10,rex13,rex15,rex16,rex18:L-12:R0,rex19,rex20,rex21,rex22,rex24,rex25,rex26,rex27,rex28,rex29	8	0	0	0	0	0	0	0	0	0	0	0	0	0	0	0	0	0	0	0	0	0	0	0	0	0	0	8
rex01,rex02,rex05,rex09,rex11:L-11:R0,rex13,rex16,rex18,rex19,rex20,rex21,rex22,rex24,rex25,rex26,rex27,rex28,rex29	0	1	0	0	0	1	0	0	0	0	1	0	0	0	2	0	2	0	0	0	1	0	0	0	0	0	0	8
rex01,rex02,rex05,rex10,rex11,rex13,rex16,rex18,rex19,rex20,rex21,rex22,rex24:L9:R0,rex25,rex26:L0:R4,rex27,rex28,rex29	0	0	0	0	0	0	0	0	0	0	0	0	0	0	0	8	0	0	0	0	0	0	0	0	0	0	0	8
rex01,rex02,rex05,rex10,rex11,rex13,rex16,rex18,rex19,rex20,rex21,rex24,rex25,rex26,rex27,rex28,rex29	0	1	0	0	0	0	0	1	0	0	0	0	0	0	0	0	1	0	3	0	1	0	0	0	1	0	0	8
rex01,rex02,rex05,rex10,rex13,rex15,rex16,rex18,rex19,rex20,rex21,rex22,rex24,rex25,rex26,rex27,rex28,rex29	8	0	0	0	0	0	0	0	0	0	0	0	0	0	0	0	0	0	0	0	0	0	0	0	0	0	0	8
rex01,rex02,rex05,rex10,rex13,rex16,rex17,rex18,rex19,rex20,rex21,rex22,rex24,rex25,rex27,rex28,rex29	0	0	0	0	0	0	1	0	0	0	0	0	0	0	0	0	0	0	0	0	0	0	1	6	0	0	0	8
rex01,rex02,rex05,rex10,rex13,rex16:L0:R12,rex19:L-13:R0,rex20,rex21,rex22,rex24,rex25,rex26,rex27,rex28,rex29	1	0	0	0	0	0	0	0	0	0	0	0	0	0	0	0	3	0	0	2	0	1	0	0	0	1	0	8
rex01,rex02,rex05,rex13,rex16:L0:R12,rex18,rex19,rex20,rex21,rex22,rex24,rex25:L0:R26,rex27,rex28,rex29	3	2	0	0	0	0	0	0	0	0	0	3	0	0	0	0	0	0	0	0	0	0	0	0	0	0	0	8
rex01,rex02,rex05,rex16,rex18,rex19,rex20,rex21:L-3:R0,rex22,rex24,rex25,rex26,rex27,rex28,rex29	0	2	6	0	0	0	0	0	0	0	0	0	0	0	0	0	0	0	0	0	0	0	0	0	0	0	0	8
rex01,rex02,rex09,rex10,rex11,rex13,rex16,rex18:L-12:R0,rex19,rex20,rex21,rex22,rex24,rex25,rex26,rex27,rex28,rex29	7	1	0	0	0	0	0	0	0	0	0	0	0	0	0	0	0	0	0	0	0	0	0	0	0	0	0	8
rex01,rex02,rex11,rex13,rex16,rex18,rex19,rex20,rex21,rex22,rex24:L9:R0,rex25,rex26,rex27,rex28,rex29	0	8	0	0	0	0	0	0	0	0	0	0	0	0	0	0	0	0	0	0	0	0	0	0	0	0	0	8
rex01,rex05,rex08,rex09,rex11,rex13,rex16,rex18,rex19,rex20,rex21,rex22,rex24,rex25,rex26,rex27,rex28,rex29	3	5	0	0	0	0	0	0	0	0	0	0	0	0	0	0	0	0	0	0	0	0	0	0	0	0	0	8
rex01,rex05,rex09,rex11,rex13,rex16,rex18,rex19,rex20,rex21,rex22,rex24,rex25,rex26,rex27,rex28,rex29	5	0	3	0	0	0	0	0	0	0	0	0	0	0	0	0	0	0	0	0	0	0	0	0	0	0	0	8
rex01,rex02,rex05,rex10,rex11,rex13,rex16,rex18:L-12:R0,rex19,rex20,rex21:L-3:R0,rex22,rex24,rex25,rex26,rex27,rex28,rex29	0	0	0	1	0	0	0	2	0	0	0	0	0	0	0	1	0	1	0	2	0	0	0	0	0	0	0	7
rex01,rex02,rex03,rex04,rex05,rex10,rex13,rex16,rex17,rex18,rex19,rex20,rex21,rex22,rex24,rex25,rex26,rex27,rex28,rex29	7	0	0	0	0	0	0	0	0	0	0	0	0	0	0	0	0	0	0	0	0	0	0	0	0	0	0	7
rex01,rex02,rex03,rex05,rex10,rex13,rex16,rex18,rex19,rex20,rex21,rex22,rex24,rex25,rex26,rex27,rex28,rex29	1	0	6	0	0	0	0	0	0	0	0	0	0	0	0	0	0	0	0	0	0	0	0	0	0	0	0	7
rex01,rex02,rex04,rex05,rex08,rex09,rex10,rex13,rex16,rex18:L-12:R0,rex19,rex20,rex21,rex22,rex24,rex25,rex26,rex27,rex28,rex29	1	4	2	0	0	0	0	0	0	0	0	0	0	0	0	0	0	0	0	0	0	0	0	0	0	0	0	7
rex01,rex02,rex04,rex05,rex08,rex09,rex10,rex13,rex16:L0:R12,rex18,rex19,rex20,rex21,rex22,rex24,rex25,rex26,rex27,rex28,rex29	0	4	3	0	0	0	0	0	0	0	0	0	0	0	0	0	0	0	0	0	0	0	0	0	0	0	0	7
rex01,rex02,rex04,rex05,rex10,rex11,rex13,rex16,rex18,rex19,rex20,rex21,rex22,rex24,rex25,rex26:L0:R4,rex27,rex28,rex29	0	0	0	0	0	0	0	0	0	0	0	0	0	0	0	0	0	0	0	0	0	0	7	0	0	0	0	7
rex01,rex02,rex04,rex05,rex10,rex13,rex16,rex18,rex19,rex20,rex21,rex22,rex24,rex25,rex26,rex27,rex28,rex29	7	0	0	0	0	0	0	0	0	0	0	0	0	0	0	0	0	0	0	0	0	0	0	0	0	0	0	7
rex01,rex02,rex05,rex06,rex10,rex11,rex13,rex16,rex17,rex18,rex19,rex20,rex21,rex22,rex24,rex25,rex26,rex27,rex28,rex29	0	0	7	0	0	0	0	0	0	0	0	0	0	0	0	0	0	0	0	0	0	0	0	0	0	0	0	7
rex01,rex02,rex05,rex06,rex10,rex11,rex13,rex16,rex18:L-12:R0,rex19,rex20,rex21,rex22,rex24,rex25,rex26:L0:R4,rex27,rex28,rex29	0	0	0	0	0	0	0	0	0	7	0	0	0	0	0	0	0	0	0	0	0	0	0	0	0	0	0	7
rex01,rex02,rex05,rex08,rex09,rex10,rex13,rex16,rex17,rex18,rex19,rex20,rex21:L-3:R0,rex22,rex24,rex25,rex26,rex27,rex28,rex29	2	3	0	0	0	0	0	0	0	0	0	0	0	0	0	1	0	0	0	0	1	0	0	0	0	0	0	7
rex01,rex02,rex05,rex08,rex09,rex10,rex13,rex16,rex18,rex19,rex22,rex24,rex25,rex26,rex27,rex28,rex29	5	0	0	0	0	0	0	0	0	0	1	0	1	0	0	0	0	0	0	0	0	0	0	0	0	0	0	7
rex01,rex02,rex05,rex08,rex09,rex10,rex13,rex16,rex18,rex19:L0:R93,rex20,rex21,rex22,rex24,rex25,rex26,rex27,rex28,rex29	0	0	1	0	0	0	0	6	0	0	0	0	0	0	0	0	0	0	0	0	0	0	0	0	0	0	0	7
rex01,rex02,rex05,rex08,rex09,rex10,rex16,rex18,rex19,rex20,rex21,rex22,rex24,rex25,rex26,rex27,rex28,rex29	0	3	0	0	0	0	1	1	0	0	0	0	0	1	1	0	0	0	0	0	0	0	0	0	0	0	0	7
rex01,rex02,rex05,rex08,rex09,rex11,rex13,rex16:L0:R12,rex18:L-12:R0,rex19,rex20,rex21,rex22,rex24,rex25,rex26,rex27,rex28,rex29	1	3	1	0	0	0	0	1	0	0	0	0	0	0	0	0	0	0	0	0	0	1	0	0	0	0	0	7
rex01,rex02,rex05,rex08,rex09,rex12,rex13,rex16,rex18:L-12:R0,rex19,rex20,rex21,rex22,rex24,rex25,rex26,rex27,rex28,rex29	2	0	5	0	0	0	0	0	0	0	0	0	0	0	0	0	0	0	0	0	0	0	0	0	0	0	0	7
rex01,rex02,rex05,rex08,rex09,rex13,rex15,rex16,rex18:L-12:R0,rex19,rex20,rex21,rex22,rex24,rex25,rex26,rex27,rex28,rex29	1	1	5	0	0	0	0	0	0	0	0	0	0	0	0	0	0	0	0	0	0	0	0	0	0	0	0	7
rex01,rex02,rex05,rex08,rex09,rex13,rex16,rex18:L-12:R0,rex19,rex20,rex21,rex22,rex23:L0:R4,rex24,rex25,rex26,rex27,rex28,rex29	0	0	7	0	0	0	0	0	0	0	0	0	0	0	0	0	0	0	0	0	0	0	0	0	0	0	0	7
rex01,rex02,rex05,rex08,rex09,rex13,rex16,rex18:L-12:R0,rex19,rex20,rex21,rex22,rex24,rex25,rex26:L0:R4,rex27,rex28,rex29	2	0	1	0	0	0	0	0	0	0	1	0	0	0	0	0	0	0	0	0	0	2	0	0	1	0	0	7
rex01,rex02,rex05,rex08:L-4463:R0,rex08:L0:R-2398,rex09,rex10,rex11,rex13,rex16,rex18,rex19,rex20,rex21,rex22,rex24,rex25,rex26:L0:R4,rex27,rex28,rex29	0	0	0	0	0	0	6	0	0	0	0	0	0	0	0	0	0	0	1	0	0	0	0	0	0	0	0	7
rex01,rex02,rex05,rex09,rex10,rex13,rex16,rex18,rex19,rex20,rex21,rex22,rex24:L9:R0,rex25:L0:R26,rex27,rex28,rex29	0	0	0	0	0	0	0	0	0	0	0	0	0	0	1	0	0	0	0	0	0	0	0	0	0	6	0	7
rex01,rex02,rex05,rex09,rex10,rex13,rex16:L0:R12,rex18,rex19,rex20,rex21,rex22,rex24,rex25:L0:R26,rex27,rex28,rex29	1	4	0	0	0	0	0	0	0	0	1	0	0	0	0	0	1	0	0	0	0	0	0	0	0	0	0	7
rex01,rex02,rex05,rex10,rex11,rex13,rex16,rex18,rex19,rex20,rex21:L-3:R0,rex22,rex24,rex25:L0:R26,rex27,rex28,rex29	0	0	0	0	0	0	0	1	0	0	1	2	0	0	0	0	1	0	2	0	0	0	0	0	0	0	0	7
rex01,rex02,rex05,rex10,rex11,rex13,rex16,rex18,rex19,rex22,rex24,rex25,rex26,rex27,rex28,rex29	0	0	0	0	0	3	0	0	0	0	0	0	0	0	0	0	0	0	2	0	0	0	0	2	0	0	0	7
rex01,rex02,rex05,rex10,rex11,rex13,rex16:L0:R12,rex19:L-13:R0,rex20,rex21,rex22,rex24,rex25,rex26,rex27,rex28,rex29	1	1	0	0	0	1	0	0	0	0	0	0	0	0	0	0	0	0	0	0	1	0	3	0	0	0	0	7
rex01,rex02,rex05,rex10,rex13,rex14,rex16,rex18,rex19,rex20,rex21,rex22,rex24,rex25,rex26,rex27,rex28,rex29	7	0	0	0	0	0	0	0	0	0	0	0	0	0	0	0	0	0	0	0	0	0	0	0	0	0	0	7
rex01,rex02,rex05,rex10,rex13,rex16:L0:R12,rex18,rex19,rex20,rex21,rex22,rex24,rex25,rex26:L0:R4,rex27,rex28,rex29	1	1	0	0	0	0	0	1	0	0	0	1	0	0	0	0	1	0	0	0	1	0	0	0	0	1	0	7
rex01,rex02,rex05,rex10,rex13,rex16:L0:R12,rex19,rex20,rex21,rex22,rex24,rex25,rex26,rex27,rex28,rex29	0	2	1	0	0	0	0	0	0	0	0	1	0	0	0	1	1	0	0	0	0	0	0	0	0	1	0	7
rex01,rex02,rex05,rex10,rex16,rex18:L-12:R0,rex19,rex20,rex21,rex22,rex24,rex25,rex26,rex27,rex28,rex29	0	0	0	0	0	0	0	0	0	0	0	0	0	0	0	0	6	0	0	0	0	0	0	1	0	0	0	7
rex01,rex02,rex05,rex11,rex13,rex16,rex18,rex19,rex20,rex21,rex22,rex23:L0:R4,rex24,rex25,rex26,rex27,rex28,rex29	0	0	6	0	0	0	0	0	0	0	0	0	0	0	0	0	0	0	0	0	0	1	0	0	0	0	0	7
rex01,rex02,rex05,rex11,rex13,rex16,rex18:L-12:R0,rex19,rex20,rex21:L-3:R0,rex22,rex24,rex25,rex26,rex27,rex28,rex29	0	1	0	0	0	0	0	0	0	0	0	2	0	0	0	0	0	0	0	0	0	1	0	0	0	3	0	7
rex01,rex02,rex05,rex11,rex13,rex16,rex18:L-12:R0,rex19:L-13:R0,rex20,rex21,rex22,rex24,rex25,rex26,rex27,rex28,rex29	1	1	0	0	0	0	0	0	0	1	0	0	0	0	0	0	0	0	0	0	0	1	0	3	0	0	0	7
rex01,rex02,rex11,rex13,rex16,rex18,rex19,rex20,rex21,rex22,rex24,rex25,rex26,rex27,rex28,rex29	2	1	0	0	0	0	0	0	0	0	0	0	0	2	0	0	0	0	1	0	1	0	0	0	0	0	0	7
rex01,rex05,rex09,rex13,rex16,rex18:L-12:R0,rex19,rex20,rex21,rex22,rex24,rex25,rex26,rex27,rex28,rex29	7	0	0	0	0	0	0	0	0	0	0	0	0	0	0	0	0	0	0	0	0	0	0	0	0	0	0	7
rex01,rex02,rex05,rex11,rex13,rex16:L0:R12,rex18:L-12:R0,rex19,rex20,rex21,rex22,rex24,rex25,rex26,rex27,rex28,rex29	0	2	0	1	0	0	0	0	0	1	1	0	0	0	0	0	0	0	0	0	0	0	0	0	0	1	0	6
rex01,rex02,rex03,rex05,rex10,rex11,rex13,rex16,rex18,rex19,rex20,rex21,rex22,rex24:L9:R0,rex25,rex26,rex27,rex28,rex29	0	0	6	0	0	0	0	0	0	0	0	0	0	0	0	0	0	0	0	0	0	0	0	0	0	0	0	6
rex01,rex02,rex03,rex05,rex10,rex13,rex16,rex17,rex18,rex19,rex20,rex21,rex22,rex24,rex25,rex26,rex27,rex28,rex29	6	0	0	0	0	0	0	0	0	0	0	0	0	0	0	0	0	0	0	0	0	0	0	0	0	0	0	6
rex01,rex02,rex04,rex05,rex08,rex09,rex10,rex11,rex13,rex16,rex18:L-12:R0,rex19,rex20,rex21,rex22,rex24,rex25,rex26,rex27,rex28,rex29	3	2	1	0	0	0	0	0	0	0	0	0	0	0	0	0	0	0	0	0	0	0	0	0	0	0	0	6
rex01,rex02,rex05,rex07,rex08,rex09,rex10,rex13,rex16,rex18:L-12:R0,rex19,rex20,rex21,rex22,rex24,rex25,rex26,rex27,rex28,rex29	0	3	0	0	0	0	0	0	0	0	0	0	0	0	0	0	0	0	0	0	0	3	0	0	0	0	0	6
rex01,rex02,rex05,rex08,rex09,rex10,rex11,rex13,rex14,rex16,rex18:L-12:R0,rex19,rex20,rex21,rex22,rex24,rex25,rex26,rex27,rex28,rex29	2	0	4	0	0	0	0	0	0	0	0	0	0	0	0	0	0	0	0	0	0	0	0	0	0	0	0	6
rex01,rex02,rex05,rex08,rex09,rex10,rex11,rex13,rex16,rex18,rex19,rex20,rex21,rex22,rex23,rex24,rex25:L0:R26,rex27,rex28,rex29	0	1	0	0	2	0	0	0	0	0	0	0	3	0	0	0	0	0	0	0	0	0	0	0	0	0	0	6
rex01,rex02,rex05,rex08,rex09,rex10,rex11,rex13,rex16,rex18:L-12:R0,rex19,rex20,rex21:L-3:R0,rex22,rex24,rex25,rex26,rex27,rex28,rex29	0	1	3	0	0	0	0	0	0	0	0	0	0	0	0	0	0	0	0	0	0	0	0	0	2	0	0	6
rex01,rex02,rex05,rex08,rex09,rex10,rex11,rex19:L-13:R0,rex20,rex21,rex22,rex24,rex25,rex26,rex27,rex28,rex29	0	0	0	0	0	0	0	0	0	0	6	0	0	0	0	0	0	0	0	0	0	0	0	0	0	0	0	6
rex01,rex02,rex05,rex08,rex09,rex10,rex13,rex16,rex17,rex18,rex19,rex20,rex21,rex22,rex23:L0:R4,rex24,rex25,rex26,rex27,rex28,rex29	0	0	0	0	0	0	0	0	0	0	0	6	0	0	0	0	0	0	0	0	0	0	0	0	0	0	0	6
rex01,rex02,rex05,rex08,rex09,rex10,rex13,rex16,rex18,rex19,rex20,rex21,rex22,rex25,rex26,rex27,rex28,rex29	1	2	0	0	1	1	0	0	0	0	0	0	0	0	0	0	0	1	0	0	0	0	0	0	0	0	0	6
rex01,rex02,rex05,rex08,rex09,rex10,rex13,rex16,rex18,rex19,rex20,rex21:L-3:R0,rex22,rex24,rex25:L0:R26,rex27,rex28,rex29	0	3	0	0	0	1	0	0	0	0	0	0	0	0	0	1	0	0	0	1	0	0	0	0	0	0	0	6
rex01,rex02,rex05,rex08,rex09,rex10,rex13,rex16,rex19:L-13:R0,rex20,rex21,rex22,rex24,rex25,rex26,rex27,rex28,rex29	0	2	1	0	0	0	0	0	1	0	0	0	0	0	0	1	1	0	0	0	0	0	0	0	0	0	0	6
rex01,rex02,rex05,rex08,rex09,rex11,rex13,rex16,rex18:L-12:R0,rex19,rex20,rex21,rex22,rex24,rex25,rex26:L0:R4,rex27,rex28,rex29	0	2	1	0	0	0	0	1	0	1	0	0	0	0	0	0	0	0	0	0	0	1	0	0	0	0	0	6
rex01,rex02,rex05,rex08,rex09,rex13,rex16,rex17,rex18,rex19,rex20,rex21,rex22,rex24,rex25:L0:R26,rex27,rex28,rex29	2	3	0	0	0	0	0	0	0	0	0	0	0	0	1	0	0	0	0	0	0	0	0	0	0	0	0	6
rex01,rex02,rex05,rex08,rex10,rex11,rex13,rex16,rex18:L-12:R0,rex19,rex20,rex21,rex22,rex24,rex25,rex26,rex27,rex28,rex29	0	5	1	0	0	0	0	0	0	0	0	0	0	0	0	0	0	0	0	0	0	0	0	0	0	0	0	6
rex01,rex02,rex05,rex08,rex10,rex13,rex16,rex18:L-12:R0,rex19,rex20,rex21,rex22,rex24,rex25,rex26,rex27,rex28,rex29	0	4	2	0	0	0	0	0	0	0	0	0	0	0	0	0	0	0	0	0	0	0	0	0	0	0	0	6
rex01,rex02,rex05,rex08:L-4463:R0,rex08:L0:R-2050,rex09,rex10,rex13,rex16,rex18,rex19,rex20,rex21,rex22,rex24,rex25:L0:R26,rex27,rex28,rex29	0	0	0	0	0	0	0	0	0	0	0	0	0	0	0	0	0	0	0	0	0	0	0	0	6	0	0	6
rex01,rex02,rex05,rex09,rex10,rex13,rex16,rex17:L0:R4,rex18,rex19,rex20,rex21,rex22,rex24,rex25,rex26,rex27,rex28,rex29	1	1	0	0	0	0	0	0	0	0	1	0	0	0	3	0	0	0	0	0	0	0	0	0	0	0	0	6
rex01,rex02,rex05,rex09,rex10,rex13,rex16,rex18,rex19,rex20,rex21,rex22,rex24:L9:R0,rex25,rex26:L0:R4,rex27,rex28,rex29	0	0	0	0	0	0	0	0	0	0	0	0	0	0	0	0	0	0	0	0	0	0	0	0	0	6	0	6
rex01,rex02,rex05,rex09,rex10,rex13,rex16,rex18,rex19,rex20,rex21:L-3:R0,rex22,rex24,rex25:L0:R26,rex27,rex28,rex29	2	0	0	0	0	0	0	1	0	0	2	0	0	0	0	0	0	0	0	0	0	0	0	0	1	0	0	6
rex01,rex02,rex05,rex09,rex11,rex13,rex16,rex18:L-12:R0,rex19,rex20,rex21,rex22,rex24,rex25,rex26:L0:R4,rex27,rex28,rex29	0	3	2	0	0	0	0	0	0	0	0	0	0	0	0	0	0	0	0	0	1	0	0	0	0	0	0	6
rex01,rex02,rex05,rex09,rex13,rex16,rex17,rex18,rex19,rex20,rex21,rex22,rex24,rex25:L0:R26,rex27,rex28,rex29	1	2	1	0	0	0	0	0	0	1	0	0	0	0	0	0	1	0	0	0	0	0	0	0	0	0	0	6
rex01,rex02,rex05,rex09,rex13,rex16,rex18,rex19,rex20,rex21:L-3:R0,rex22,rex24,rex25:L0:R26,rex27,rex28,rex29	1	0	0	0	0	0	0	0	0	0	5	0	0	0	0	0	0	0	0	0	0	0	0	0	0	0	0	6
rex01,rex02,rex05,rex09,rex13,rex16,rex18,rex19,rex20,rex29	0	0	0	0	0	0	0	0	0	0	0	0	0	0	0	6	0	0	0	0	0	0	0	0	0	0	0	6
rex01,rex02,rex05,rex09,rex13,rex16,rex19,rex20,rex21,rex22,rex24,rex25,rex26,rex27,rex28,rex29	1	0	0	0	0	0	0	0	0	0	0	0	0	0	0	0	4	0	0	0	1	0	0	0	0	0	0	6
rex01,rex02,rex05,rex09:L0:R-19,rex10,rex13,rex16,rex18,rex19,rex20,rex21,rex22,rex24,rex25,rex26,rex27,rex28,rex29	0	1	3	0	0	0	0	1	0	0	0	0	0	0	0	0	1	0	0	0	0	0	0	0	0	0	0	6
rex01,rex02,rex05,rex10,rex11,rex13,rex16,rex17,rex18,rex19,rex20,rex21,rex22,rex24:L9:R0,rex25,rex26,rex27,rex28,rex29	1	2	0	0	0	0	0	0	0	0	1	0	0	0	0	0	0	0	0	0	2	0	0	0	0	0	0	6
rex01,rex02,rex05,rex10,rex11,rex13,rex16,rex18:L-12:R0,rex19:L-13:R0,rex20,rex21,rex22,rex24,rex25,rex26,rex27,rex28,rex29	0	1	0	0	0	0	0	3	0	0	0	0	0	0	0	0	0	0	0	1	0	0	0	1	0	0	0	6
rex01,rex02,rex05,rex10,rex11,rex13,rex16,rex19,rex20,rex21,rex22,rex24,rex25:L0:R26,rex27,rex28,rex29	0	0	0	0	0	0	0	0	0	0	0	0	0	0	0	0	0	0	0	0	2	0	4	0	0	0	0	6
rex01,rex02,rex05,rex10,rex11:L-11:R0,rex13,rex16,rex17,rex18,rex19,rex20,rex21,rex22,rex24,rex25,rex26,rex27,rex28,rex29	0	0	0	0	0	0	0	0	0	0	0	0	0	0	0	0	0	1	0	0	0	0	1	1	1	0	2	6
rex01,rex02,rex05,rex10,rex13,rex16,rex18,rex19,rex20,rex21,rex22,rex24,rex26,rex27,rex28,rex29	1	0	0	0	0	0	0	0	0	0	1	0	0	0	1	0	0	1	1	0	0	0	0	0	1	0	0	6
rex01,rex02,rex05,rex10,rex13,rex16,rex18,rex19,rex20,rex21,rex22,rex24:L9:R0,rex25:L0:R26,rex27,rex28,rex29	1	0	0	0	0	0	0	0	0	0	0	2	0	0	1	0	2	0	0	0	0	0	0	0	0	0	0	6
rex01,rex02,rex05,rex10,rex13,rex16,rex18,rex19,rex20,rex21:L-3:R0,rex22,rex24,rex25,rex26:L0:R4,rex27,rex28,rex29	0	0	0	0	0	0	0	0	0	0	0	0	1	0	0	0	0	0	0	3	0	1	0	1	0	0	0	6
rex01,rex02,rex05,rex10,rex13,rex16,rex18:L-12:R0,rex19,rex20,rex21,rex22,rex24:L9:R0,rex25,rex26,rex27,rex28,rex29	0	0	0	0	0	0	0	0	0	0	0	6	0	0	0	0	0	0	0	0	0	0	0	0	0	0	0	6
rex01,rex02,rex05,rex10,rex13,rex16:L0:R12,rex18,rex19,rex20,rex21,rex22,rex24,rex25,rex27,rex28,rex29	0	0	0	0	0	0	0	0	0	0	0	0	0	0	0	0	0	0	0	0	0	0	0	6	0	0	0	6
rex01,rex02,rex05,rex13,rex16,rex17,rex18,rex19,rex20,rex21,rex22,rex23,rex24,rex25,rex26,rex27,rex28,rex29	6	0	0	0	0	0	0	0	0	0	0	0	0	0	0	0	0	0	0	0	0	0	0	0	0	0	0	6
rex01,rex02,rex08,rex09,rex10,rex11,rex13,rex16:L0:R12,rex18,rex19,rex20,rex21,rex22,rex24,rex25,rex26,rex27,rex28,rex29	3	3	0	0	0	0	0	0	0	0	0	0	0	0	0	0	0	0	0	0	0	0	0	0	0	0	0	6
rex01,rex02,rex08,rex09,rex13,rex16,rex18:L-12:R0,rex19,rex20,rex21,rex22,rex24,rex25,rex26,rex27,rex28,rex29	2	4	0	0	0	0	0	0	0	0	0	0	0	0	0	0	0	0	0	0	0	0	0	0	0	0	0	6
rex01,rex02,rex09,rex10,rex11,rex13,rex16,rex17,rex18,rex19,rex20,rex21:L-3:R0,rex22,rex24,rex25,rex26,rex27,rex28,rex29	0	6	0	0	0	0	0	0	0	0	0	0	0	0	0	0	0	0	0	0	0	0	0	0	0	0	0	6
rex01,rex02,rex10,rex13,rex16:L0:R12,rex18,rex19,rex20,rex21,rex22,rex24,rex25,rex26,rex27,rex28,rex29	0	2	3	0	0	0	0	0	0	0	0	0	0	0	0	0	1	0	0	0	0	0	0	0	0	0	0	6
rex01,rex02,rex13,rex16,rex18,rex19,rex20,rex21,rex22,rex24,rex25:L0:R26,rex27,rex28,rex29	0	0	1	0	0	0	0	0	0	0	0	0	0	0	0	0	0	0	0	0	5	0	0	0	0	0	0	6
rex01,rex05,rex08,rex09,rex10,rex13,rex16,rex18:L-12:R0,rex19,rex20,rex21,rex22,rex24,rex25,rex26,rex27,rex28,rex29	2	3	1	0	0	0	0	0	0	0	0	0	0	0	0	0	0	0	0	0	0	0	0	0	0	0	0	6
rex01,rex02,rex05,rex08,rex09,rex13,rex16:L0:R12,rex19,rex20,rex21,rex22,rex24,rex25,rex26,rex27,rex28,rex29	2	0	1	1	0	0	0	0	0	0	0	0	0	0	0	0	0	0	0	1	0	0	0	0	0	0	0	5
rex01,rex02,rex05,rex09,rex10,rex13,rex16,rex17,rex18,rex19:L-13:R0,rex20,rex21,rex22,rex24,rex25,rex26,rex27,rex28,rex29	0	0	0	1	0	0	0	0	0	0	0	0	0	0	3	0	0	0	0	0	0	0	0	1	0	0	0	5
rex01,rex02,rex05,rex09,rex10,rex13,rex16,rex17,rex18:L-12:R0,rex19,rex20,rex21,rex22,rex24,rex25,rex26,rex27,rex28,rex29	0	0	0	1	0	0	0	0	0	0	3	0	0	0	1	0	0	0	0	0	0	0	0	0	0	0	0	5
rex01,rex02,rex05,rex13,rex16,rex18,rex19,rex20,rex21:L-3:R0,rex22,rex24,rex25:L0:R26,rex27,rex28,rex29	0	1	0	1	0	0	0	1	0	0	0	1	0	0	0	0	0	1	0	0	0	0	0	0	0	0	0	5
rex01,rex02,rex05,rex13,rex16,rex18:L-12:R0,rex19,rex20,rex21,rex22,rex23,rex24,rex25,rex26,rex27,rex28,rex29	0	0	0	1	0	0	0	0	0	0	0	0	0	0	0	0	1	0	0	1	2	0	0	0	0	0	0	5
rex01,rex02,rex03,rex05,rex08,rex09,rex10,rex11,rex13,rex16:L0:R12,rex18,rex19,rex20,rex21,rex22,rex24,rex25,rex26,rex27,rex28,rex29	1	3	1	0	0	0	0	0	0	0	0	0	0	0	0	0	0	0	0	0	0	0	0	0	0	0	0	5
rex01,rex02,rex03,rex05,rex10,rex13,rex16,rex18:L-12:R0,rex19,rex20,rex21,rex22,rex24,rex25,rex26,rex27,rex28,rex29	5	0	0	0	0	0	0	0	0	0	0	0	0	0	0	0	0	0	0	0	0	0	0	0	0	0	0	5
rex01,rex02,rex04,rex05,rex13,rex16,rex18,rex19,rex20,rex21,rex22,rex24,rex25,rex26,rex27,rex28,rex29	5	0	0	0	0	0	0	0	0	0	0	0	0	0	0	0	0	0	0	0	0	0	0	0	0	0	0	5
rex01,rex02,rex05,rex06,rex09,rex10,rex11,rex13,rex16,rex18:L-12:R0,rex19,rex20,rex21,rex22,rex24,rex25,rex26,rex27,rex28,rex29	5	0	0	0	0	0	0	0	0	0	0	0	0	0	0	0	0	0	0	0	0	0	0	0	0	0	0	5
rex01,rex02,rex05,rex06,rex09:L0:R-19,rex10,rex11,rex13,rex16,rex17,rex18,rex19,rex20,rex21,rex22,rex24,rex25,rex26,rex27,rex28,rex29	0	0	5	0	0	0	0	0	0	0	0	0	0	0	0	0	0	0	0	0	0	0	0	0	0	0	0	5
rex01,rex02,rex05,rex08,rex09,rex10,rex11,rex13,rex16,rex17,rex18,rex19,rex20,rex21:L-3:R0,rex22,rex24,rex25,rex26,rex27,rex28,rex29	1	1	3	0	0	0	0	0	0	0	0	0	0	0	0	0	0	0	0	0	0	0	0	0	0	0	0	5
rex01,rex02,rex05,rex08,rex09,rex10,rex11,rex13,rex16,rex18,rex19,rex20,rex21:L-3:R0,rex22,rex24,rex25,rex26:L0:R4,rex27,rex28,rex29	1	2	0	0	0	0	0	1	0	0	0	0	0	0	0	0	0	0	0	0	0	1	0	0	0	0	0	5
rex01,rex02,rex05,rex08,rex09,rex10,rex11,rex13,rex16,rex18,rex19,rex20,rex21:L-3:R0,rex22,rex24,rex25:L0:R26,rex27,rex28,rex29	2	1	0	0	0	0	0	0	0	0	0	0	0	0	0	0	1	0	1	0	0	0	0	0	0	0	0	5
rex01,rex02,rex05,rex08,rex09,rex10,rex11,rex13,rex16,rex18:L-12:R0,rex19:L-13:R0,rex20,rex21,rex22,rex24,rex25,rex26,rex27,rex28,rex29	0	0	0	0	0	0	2	0	0	0	1	0	0	0	0	0	0	0	0	1	0	0	0	1	0	0	0	5
rex01,rex02,rex05,rex08,rex09,rex10,rex11,rex13,rex16:L0:R12,rex19:L-13:R0,rex20,rex21,rex22,rex24,rex25,rex26,rex27,rex28,rex29	0	0	3	0	0	0	0	0	0	0	0	0	0	0	0	0	0	0	0	0	0	1	1	0	0	0	0	5
rex01,rex02,rex05,rex08,rex09,rex10,rex12,rex13,rex16,rex18:L-12:R0,rex19,rex20,rex21,rex22,rex24,rex25,rex26,rex27,rex28,rex29	2	0	3	0	0	0	0	0	0	0	0	0	0	0	0	0	0	0	0	0	0	0	0	0	0	0	0	5
rex01,rex02,rex05,rex08,rex09,rex10,rex13,rex16,rex18,rex19,rex20,rex21,rex22,rex24,rex26,rex27,rex28,rex29	3	0	0	0	0	0	0	0	0	0	2	0	0	0	0	0	0	0	0	0	0	0	0	0	0	0	0	5
rex01,rex02,rex05,rex08,rex09,rex10,rex13,rex16,rex18,rex19,rex20,rex21,rex22,rex24,rex27,rex28,rex29	1	1	0	0	1	1	0	0	0	0	0	0	0	0	0	0	1	0	0	0	0	0	0	0	0	0	0	5
rex01,rex02,rex05,rex08,rex09,rex13,rex16,rex17,rex18,rex19,rex20,rex21,rex22,rex25,rex26,rex27,rex28,rex29	0	5	0	0	0	0	0	0	0	0	0	0	0	0	0	0	0	0	0	0	0	0	0	0	0	0	0	5
rex01,rex02,rex05,rex08,rex09,rex13,rex16,rex18,rex19:L-13:R0,rex20,rex21,rex22,rex24,rex25,rex26,rex27,rex28,rex29	1	2	0	0	0	0	0	0	0	0	0	1	1	0	0	0	0	0	0	0	0	0	0	0	0	0	0	5
rex01,rex02,rex05,rex08,rex11,rex13,rex16,rex18,rex19,rex20,rex21,rex22,rex24,rex25,rex26,rex27,rex28,rex29	0	3	1	0	0	0	0	0	0	0	0	0	0	0	0	0	1	0	0	0	0	0	0	0	0	0	0	5
rex01,rex02,rex05,rex08:L-4463:R0,rex08:L0:R-2445,rex09,rex10,rex13,rex16,rex18,rex19,rex20,rex21,rex22,rex23:L0:R4,rex24,rex25,rex26,rex27,rex28,rex29	0	0	0	0	0	0	0	0	0	0	0	0	0	0	0	0	0	0	0	0	0	0	0	0	0	0	5	5
rex01,rex02,rex05,rex08:L-4463:R0,rex08:L0:R-2445,rex09,rex13,rex16,rex18:L-12:R0,rex19,rex20,rex21,rex22,rex24,rex25,rex26,rex27,rex28,rex29	3	0	1	0	0	0	0	0	0	0	0	0	1	0	0	0	0	0	0	0	0	0	0	0	0	0	0	5
rex01,rex02,rex05,rex08:L0:R-5231,rex09,rex10,rex13,rex16,rex18,rex19,rex20,rex21,rex22,rex24,rex25,rex26:L0:R4,rex27,rex28,rex29	0	0	0	0	0	0	0	0	0	0	0	0	0	0	0	0	0	0	0	0	0	0	0	0	0	0	5	5
rex01,rex02,rex05,rex09,rex10,rex11,rex12,rex13,rex16,rex18:L-12:R0,rex19,rex20,rex21,rex22,rex24,rex25,rex26,rex27,rex28,rex29	5	0	0	0	0	0	0	0	0	0	0	0	0	0	0	0	0	0	0	0	0	0	0	0	0	0	0	5
rex01,rex02,rex05,rex09,rex10,rex11,rex13,rex14,rex16,rex18,rex19,rex20,rex21,rex22,rex24,rex25,rex26,rex27,rex28,rex29	0	5	0	0	0	0	0	0	0	0	0	0	0	0	0	0	0	0	0	0	0	0	0	0	0	0	0	5
rex01,rex02,rex05,rex09,rex10,rex11,rex13,rex16,rex17,rex18,rex19,rex20,rex21:L-3:R0,rex22,rex24,rex25,rex26,rex27,rex28,rex29	1	2	1	0	0	0	0	0	0	1	0	0	0	0	0	0	0	0	0	0	0	0	0	0	0	0	0	5
rex01,rex02,rex05,rex09,rex10,rex11,rex13,rex16,rex17,rex18,rex19,rex20,rex29	0	5	0	0	0	0	0	0	0	0	0	0	0	0	0	0	0	0	0	0	0	0	0	0	0	0	0	5
rex01,rex02,rex05,rex09,rex10,rex11,rex13,rex16,rex17:L0:R4,rex18:L-12:R0,rex19,rex20,rex21,rex22,rex24,rex25,rex26,rex27,rex28,rex29	0	1	1	0	0	0	0	0	0	0	3	0	0	0	0	0	0	0	0	0	0	0	0	0	0	0	0	5
rex01,rex02,rex05,rex09,rex10,rex11,rex13,rex16,rex18:L-12:R0,rex19,rex20,rex21,rex22,rex23:L0:R4,rex24,rex25,rex26,rex27,rex28,rex29	0	0	0	0	0	0	0	0	0	0	0	0	0	0	0	0	1	0	0	0	1	0	0	0	0	0	3	5
rex01,rex02,rex05,rex09,rex10,rex16,rex18,rex19,rex20,rex21,rex22,rex24,rex25,rex26,rex27,rex28,rex29	0	0	0	0	2	0	0	1	0	0	0	0	0	1	0	0	0	0	0	0	1	0	0	0	0	0	0	5
rex01,rex02,rex05,rex09,rex11,rex13,rex16,rex17,rex18,rex19,rex20,rex21,rex22,rex24,rex25,rex26:L0:R4,rex27,rex28,rex29	0	2	3	0	0	0	0	0	0	0	0	0	0	0	0	0	0	0	0	0	0	0	0	0	0	0	0	5
rex01,rex02,rex05,rex09,rex11,rex13,rex16,rex18:L-12:R0,rex19,rex20,rex21,rex22,rex24,rex25:L0:R26,rex27,rex28,rex29	4	0	1	0	0	0	0	0	0	0	0	0	0	0	0	0	0	0	0	0	0	0	0	0	0	0	0	5
rex01,rex02,rex05,rex10,rex11,rex13,rex16,rex17,rex18,rex19:L-13:R0,rex20,rex21,rex22,rex24,rex25,rex26,rex27,rex28,rex29	0	1	0	0	0	0	0	0	0	0	0	2	0	0	1	0	0	0	0	0	0	0	1	0	0	0	0	5
rex01,rex02,rex05,rex10,rex11,rex13,rex16,rex18,rex19,rex20,rex21,rex22,rex24,rex25,rex26,rex27,rex29	3	0	0	0	0	0	0	1	0	0	0	0	0	0	0	0	0	0	0	0	1	0	0	0	0	0	0	5
rex01,rex02,rex05,rex10,rex11,rex13,rex16,rex20,rex21,rex22,rex24,rex25,rex26,rex27,rex28,rex29	0	0	1	0	0	0	0	1	0	0	0	0	1	0	0	0	0	1	0	0	0	0	1	0	0	0	0	5
rex01,rex02,rex05,rex10,rex11:L-11:R0,rex13,rex16,rex18,rex19,rex20,rex21,rex22,rex24,rex25,rex26:L0:R4,rex27,rex28,rex29	0	0	0	0	0	0	0	0	0	1	0	0	0	0	1	0	0	3	0	0	0	0	0	0	0	0	0	5
rex01,rex02,rex05,rex10,rex13,rex16,rex17:L0:R4,rex18,rex19,rex20,rex21,rex22,rex24,rex25,rex26,rex27,rex28,rex29	0	1	0	0	0	0	0	0	0	0	0	1	0	2	0	0	0	0	0	0	0	0	1	0	0	0	0	5
rex01,rex02,rex05,rex10,rex13,rex16,rex18,rex19,rex21,rex22,rex24,rex25,rex26,rex27,rex28,rex29	0	0	0	0	0	0	0	0	0	1	0	0	0	0	0	2	0	0	0	0	0	0	0	2	0	0	0	5
rex01,rex02,rex05,rex10,rex13,rex16,rex18,rex19,rex22,rex24,rex25,rex26,rex27,rex28,rex29	0	0	1	0	1	0	0	0	0	0	0	0	0	0	0	0	0	0	0	1	0	0	0	1	0	1	0	5
rex01,rex02,rex05,rex10,rex13,rex16:L0:R12,rex18:L-12:R0,rex19,rex20,rex21,rex22,rex24,rex25:L0:R26,rex27,rex28,rex29	0	0	0	0	1	0	0	0	0	0	0	2	0	0	0	1	0	0	0	0	0	0	0	0	0	1	0	5
rex01,rex02,rex05,rex11,rex13,rex16,rex17,rex18,rex19:L-13:R0,rex20,rex21,rex22,rex24,rex25,rex26,rex27,rex28,rex29	0	1	0	0	0	3	0	0	0	0	0	0	0	0	0	0	1	0	0	0	0	0	0	0	0	0	0	5
rex01,rex02,rex05,rex11,rex13,rex16,rex18,rex19,rex20,rex21:L-3:R0,rex22,rex23:L0:R4,rex24,rex25,rex26,rex27,rex28,rex29	0	5	0	0	0	0	0	0	0	0	0	0	0	0	0	0	0	0	0	0	0	0	0	0	0	0	0	5
rex01,rex02,rex05,rex11,rex13,rex16,rex18:L-12:R0,rex19,rex20,rex21,rex22,rex23:L0:R4,rex24,rex25,rex26,rex27,rex28,rex29	0	3	0	0	0	0	0	0	0	0	0	0	0	0	0	0	0	0	0	0	0	2	0	0	0	0	0	5
rex01,rex02,rex05,rex11,rex13,rex16:L0:R12,rex18,rex19,rex20,rex21,rex22,rex24,rex25:L0:R26,rex27,rex28,rex29	1	0	0	0	0	0	0	0	0	0	2	0	0	0	0	0	1	1	0	0	0	0	0	0	0	0	0	5
rex01,rex02,rex05,rex13,rex14,rex16,rex18,rex19,rex20,rex21,rex22,rex24,rex25,rex26,rex27,rex28,rex29	5	0	0	0	0	0	0	0	0	0	0	0	0	0	0	0	0	0	0	0	0	0	0	0	0	0	0	5
rex01,rex02,rex05,rex13,rex16,rex17,rex18,rex19,rex20,rex29	0	5	0	0	0	0	0	0	0	0	0	0	0	0	0	0	0	0	0	0	0	0	0	0	0	0	0	5
rex01,rex02,rex05,rex13,rex16,rex17,rex18,rex19:L-13:R0,rex20,rex21,rex22,rex24,rex25,rex26,rex27,rex28,rex29	2	1	0	0	0	0	0	0	0	0	0	0	0	0	0	1	0	1	0	0	0	0	0	0	0	0	0	5
rex01,rex02,rex05,rex13,rex16:L0:R12,rex19,rex20,rex21,rex22,rex24,rex25,rex26,rex27,rex28,rex29	0	0	0	0	0	0	0	0	0	0	0	0	0	0	0	0	2	1	0	0	2	0	0	0	0	0	0	5
rex01,rex02,rex10,rex11,rex13,rex16,rex18,rex19,rex20,rex21,rex22,rex24,rex25:L0:R26,rex27,rex28,rex29	0	0	0	0	0	0	0	0	0	0	0	0	0	0	0	0	0	0	0	0	5	0	0	0	0	0	0	5
rex01,rex05,rex10,rex11,rex13,rex16,rex18,rex19,rex20,rex21,rex22,rex24,rex25:L0:R26,rex27,rex28,rex29	0	0	0	0	0	0	0	0	0	0	0	0	0	0	0	0	0	0	0	0	5	0	0	0	0	0	0	5
rex01,rex05,rex10,rex11,rex13,rex16,rex18:L-12:R0,rex19,rex20,rex21,rex22,rex24,rex25,rex26,rex27,rex28,rex29	0	0	0	0	0	0	0	0	0	0	0	0	0	0	0	0	0	0	0	0	5	0	0	0	0	0	0	5
rex01,rex02,rex05,rex10,rex13,rex16,rex18,rex19,rex20,rex21,rex22,rex24,rex25:L0:R26,rex28,rex29	0	0	0	2	1	0	0	0	0	0	0	0	1	0	0	0	0	0	0	0	0	0	0	0	0	0	0	4
rex01,rex02,rex05,rex10,rex11,rex13,rex16,rex18,rex19,rex20,rex21,rex22,rex26,rex27,rex28,rex29	0	0	0	1	0	0	0	0	0	0	0	1	0	0	0	2	0	0	0	0	0	0	0	0	0	0	0	4
rex01,rex02,rex05,rex10,rex11,rex16,rex18:L-12:R0,rex19,rex20,rex21,rex22,rex24,rex25,rex26,rex27,rex28,rex29	1	0	0	1	0	0	0	1	0	0	0	0	0	0	0	0	0	0	0	0	1	0	0	0	0	0	0	4
rex01,rex02,rex03,rex05,rex08,rex09,rex10,rex13,rex16,rex18:L-12:R0,rex19,rex20,rex21,rex22,rex24,rex25,rex26,rex27,rex28,rex29	1	3	0	0	0	0	0	0	0	0	0	0	0	0	0	0	0	0	0	0	0	0	0	0	0	0	0	4
rex01,rex02,rex03,rex05,rex08,rex09,rex13,rex16,rex18:L-12:R0,rex19,rex20,rex21,rex22,rex24,rex25,rex26,rex27,rex28,rex29	0	4	0	0	0	0	0	0	0	0	0	0	0	0	0	0	0	0	0	0	0	0	0	0	0	0	0	4
rex01,rex02,rex03,rex05,rex09,rex10,rex13,rex16,rex18,rex19,rex20,rex21,rex22,rex24,rex25,rex26:L0:R4,rex27,rex28,rex29	0	0	0	0	0	0	0	4	0	0	0	0	0	0	0	0	0	0	0	0	0	0	0	0	0	0	0	4
rex01,rex02,rex03,rex05,rex10,rex11,rex13,rex16,rex18:L-12:R0,rex19,rex20,rex21,rex22,rex24,rex25,rex26,rex27,rex28,rex29	0	4	0	0	0	0	0	0	0	0	0	0	0	0	0	0	0	0	0	0	0	0	0	0	0	0	0	4
rex01,rex02,rex04,rex08,rex09,rex13,rex16,rex18,rex19,rex20,rex21,rex22,rex24,rex25,rex26,rex27,rex28,rex29	4	0	0	0	0	0	0	0	0	0	0	0	0	0	0	0	0	0	0	0	0	0	0	0	0	0	0	4
rex01,rex02,rex05,rex06,rex08,rex09,rex11,rex13,rex16,rex18,rex19,rex20,rex21,rex22,rex24,rex25,rex26,rex27,rex28,rex29	1	0	3	0	0	0	0	0	0	0	0	0	0	0	0	0	0	0	0	0	0	0	0	0	0	0	0	4
rex01,rex02,rex05,rex08,rex09,rex10,rex11,rex13,rex14,rex16:L0:R12,rex18,rex19,rex20,rex21,rex22,rex24,rex25,rex26,rex27,rex28,rex29	1	2	1	0	0	0	0	0	0	0	0	0	0	0	0	0	0	0	0	0	0	0	0	0	0	0	0	4
rex01,rex02,rex05,rex08,rex09,rex10,rex11,rex13,rex15,rex16:L0:R12,rex18,rex19,rex20,rex21,rex22,rex24,rex25,rex26,rex27,rex28,rex29	1	2	1	0	0	0	0	0	0	0	0	0	0	0	0	0	0	0	0	0	0	0	0	0	0	0	0	4
rex01,rex02,rex05,rex08,rex09,rex10,rex11,rex13,rex16,rex17,rex18,rex19,rex20,rex21,rex22,rex24:L9:R0,rex25,rex26,rex27,rex28,rex29	0	1	0	0	0	2	0	0	0	0	0	0	0	0	0	0	0	0	0	0	0	1	0	0	0	0	0	4
rex01,rex02,rex05,rex08,rex09,rex10,rex11,rex13,rex16,rex18,rex19,rex20,rex21,rex22,rex25,rex26,rex27,rex28,rex29	0	1	1	0	0	0	0	1	0	0	0	0	0	0	0	0	0	0	0	0	0	0	1	0	0	0	0	4
rex01,rex02,rex05,rex08,rex09,rex10,rex11,rex13,rex16,rex18,rex19,rex22,rex24,rex25,rex26,rex27,rex28,rex29	1	1	2	0	0	0	0	0	0	0	0	0	0	0	0	0	0	0	0	0	0	0	0	0	0	0	0	4
rex01,rex02,rex05,rex08,rex09,rex10,rex11,rex13,rex16:L0:R12,rex20,rex21,rex22,rex24,rex25,rex26,rex27,rex28,rex29	3	0	0	0	0	0	1	0	0	0	0	0	0	0	0	0	0	0	0	0	0	0	0	0	0	0	0	4
rex01,rex02,rex05,rex08,rex09,rex10,rex13,rex16,rex18,rex19,rex20,rex21,rex22,rex24,rex25,rex26,rex27,rex29	0	3	1	0	0	0	0	0	0	0	0	0	0	0	0	0	0	0	0	0	0	0	0	0	0	0	0	4
rex01,rex02,rex05,rex08,rex09,rex10,rex13,rex16,rex18,rex19,rex20,rex21,rex24,rex25,rex26,rex27,rex28,rex29	0	2	1	0	0	0	0	0	0	0	0	0	0	0	0	0	1	0	0	0	0	0	0	0	0	0	0	4
rex01,rex02,rex05,rex08,rex09,rex10,rex13,rex16:L0:R12,rex18,rex19,rex20,rex21,rex22,rex24,rex25,rex26:L0:R4,rex27,rex28,rex29	1	2	0	0	0	0	0	0	0	0	0	0	0	0	0	0	0	0	0	0	1	0	0	0	0	0	0	4
rex01,rex02,rex05,rex08,rex09,rex11,rex12,rex13,rex16,rex18,rex19,rex20,rex21,rex22,rex24,rex25,rex26,rex27,rex28,rex29	4	0	0	0	0	0	0	0	0	0	0	0	0	0	0	0	0	0	0	0	0	0	0	0	0	0	0	4
rex01,rex02,rex05,rex08,rex09,rex11,rex13,rex15,rex16,rex18,rex19,rex20,rex21,rex22,rex24,rex25,rex26,rex27,rex28,rex29	0	0	4	0	0	0	0	0	0	0	0	0	0	0	0	0	0	0	0	0	0	0	0	0	0	0	0	4
rex01,rex02,rex05,rex08,rex09,rex11,rex13,rex16,rex17,rex18,rex19,rex20,rex21,rex22,rex24,rex25:L0:R26,rex27,rex28,rex29	0	0	2	0	0	0	0	0	0	0	0	0	0	0	0	0	2	0	0	0	0	0	0	0	0	0	0	4
rex01,rex02,rex05,rex08,rex09,rex11,rex13,rex16,rex18,rex19,rex20,rex21,rex22,rex24,rex25,rex27,rex28,rex29	1	1	0	0	0	0	0	0	0	0	0	0	0	0	0	0	1	0	0	0	0	1	0	0	0	0	0	4
rex01,rex02,rex05,rex08,rex09,rex11,rex13,rex16,rex18:L-12:R0,rex19,rex20,rex21,rex22,rex23,rex24,rex25,rex26,rex27,rex28,rex29	0	3	0	0	0	0	0	0	0	0	0	0	0	0	0	0	0	0	0	0	1	0	0	0	0	0	0	4
rex01,rex02,rex05,rex08,rex09,rex11,rex13,rex16,rex18:L-12:R0,rex19,rex20,rex29	0	1	0	0	0	0	0	0	0	0	0	0	0	0	0	0	3	0	0	0	0	0	0	0	0	0	0	4
rex01,rex02,rex05,rex08,rex09,rex13,rex16,rex17,rex18,rex19,rex20,rex21,rex22,rex24,rex25,rex26:L0:R4,rex27,rex28,rex29	0	2	1	0	0	0	0	0	0	0	0	0	0	0	0	0	0	0	0	0	0	0	0	1	0	0	0	4
rex01,rex02,rex05,rex08,rex09,rex13,rex16,rex18,rex19,rex20,rex21,rex22,rex24,rex25,rex27,rex28,rex29	2	0	0	0	0	0	0	0	0	0	0	0	0	0	0	0	0	0	0	0	0	2	0	0	0	0	0	4
rex01,rex02,rex05,rex08,rex09,rex13,rex16,rex18,rex19,rex20,rex21,rex22,rex24:L9:R0,rex25,rex26,rex27,rex28,rex29	0	0	0	0	0	0	0	0	0	0	3	0	0	0	0	0	0	0	0	0	1	0	0	0	0	0	0	4
rex01,rex02,rex05,rex08,rex09:L0:R-19,rex13,rex16,rex18,rex19,rex20,rex21,rex22,rex24,rex25:L0:R26,rex27,rex28,rex29	1	2	0	0	0	0	0	0	0	0	1	0	0	0	0	0	0	0	0	0	0	0	0	0	0	0	0	4
rex01,rex02,rex05,rex08:L-4412:R0,rex08:L0:R-4536,rex09,rex13,rex16,rex18,rex19,rex20,rex21,rex22,rex24,rex25,rex26,rex27,rex28,rex29	0	0	4	0	0	0	0	0	0	0	0	0	0	0	0	0	0	0	0	0	0	0	0	0	0	0	0	4
rex01,rex02,rex05,rex08:L-4463:R0,rex08:L0:R-2445,rex09,rex10,rex13,rex16:L0:R12,rex18,rex19,rex20,rex21,rex22,rex24,rex25,rex26,rex27,rex28,rex29	4	0	0	0	0	0	0	0	0	0	0	0	0	0	0	0	0	0	0	0	0	0	0	0	0	0	0	4
rex01,rex02,rex05,rex09,rex10,rex11,rex13,rex16,rex18,rex19,rex20,rex21:L-3:R0,rex22,rex24,rex25,rex26:L0:R4,rex27,rex28,rex29	0	0	0	0	0	0	0	0	0	0	0	0	0	0	0	0	2	0	0	0	1	1	0	0	0	0	0	4
rex01,rex02,rex05,rex09,rex10,rex11,rex13,rex16,rex18,rex19:L0:R93,rex20,rex21,rex22,rex24,rex25:L0:R26,rex27,rex28,rex29	0	0	0	0	0	0	0	0	0	0	0	0	0	0	0	0	0	0	0	0	0	0	0	0	0	0	4	4
rex01,rex02,rex05,rex09,rex10,rex11,rex13,rex16,rex18:L-12:R0,rex19,rex20,rex21,rex24,rex25,rex26,rex27,rex28,rex29	0	0	0	0	0	0	0	0	0	0	0	0	0	0	0	0	4	0	0	0	0	0	0	0	0	0	0	4
rex01,rex02,rex05,rex09,rex10,rex11,rex13,rex16,rex18:L-12:R0,rex19:L-13:R0,rex20,rex21,rex22,rex24,rex25,rex26,rex27,rex28,rex29	0	0	0	0	0	1	0	0	0	1	0	0	0	0	0	0	2	0	0	0	0	0	0	0	0	0	0	4
rex01,rex02,rex05,rex09,rex10,rex11,rex13,rex16:L0:R12,rex18,rex19,rex20,rex21,rex22,rex24,rex25:L0:R26,rex27,rex28,rex29	2	0	0	0	0	0	0	0	0	0	0	0	0	0	0	0	0	0	0	0	2	0	0	0	0	0	0	4
rex01,rex02,rex05,rex09,rex10,rex11:L-11:R0,rex13,rex16,rex18,rex19,rex20,rex21,rex22,rex24,rex25:L0:R26,rex27,rex28,rex29	0	0	0	0	0	0	0	0	0	0	0	0	0	0	1	0	0	0	0	0	2	1	0	0	0	0	0	4
rex01,rex02,rex05,rex09,rex10,rex13,rex16,rex17,rex18,rex19,rex20,rex21:L-3:R0,rex22,rex24,rex25,rex26,rex27,rex28,rex29	0	0	3	0	0	0	0	0	0	0	0	0	0	0	1	0	0	0	0	0	0	0	0	0	0	0	0	4
rex01,rex02,rex05,rex09,rex10,rex13,rex16,rex18,rex19,rex22,rex24,rex25,rex26,rex27,rex28,rex29	1	0	0	0	0	0	0	0	0	0	0	0	0	0	1	0	1	0	0	0	0	1	0	0	0	0	0	4
rex01,rex02,rex05,rex09,rex10,rex13,rex16,rex18:L-12:R0,rex19,rex20,rex21,rex22,rex23,rex24,rex25,rex26,rex27,rex28,rex29	3	0	0	0	0	0	0	0	0	0	0	0	0	0	0	0	0	0	0	0	0	1	0	0	0	0	0	4
rex01,rex02,rex05,rex09,rex10,rex13,rex16,rex18:L-12:R0,rex19,rex20,rex21:L-3:R0,rex22,rex24,rex25,rex26,rex27,rex28,rex29	1	0	0	0	0	0	0	0	0	0	0	0	0	0	2	0	0	0	0	0	0	0	0	0	1	0	0	4
rex01,rex02,rex05,rex09,rex11,rex13,rex16,rex17,rex18,rex19,rex20,rex21,rex22,rex24,rex25:L0:R26,rex27,rex28,rex29	2	1	1	0	0	0	0	0	0	0	0	0	0	0	0	0	0	0	0	0	0	0	0	0	0	0	0	4
rex01,rex02,rex05,rex09,rex11,rex13,rex16,rex18,rex19,rex20,rex21:L-3:R0,rex22,rex24,rex25:L0:R26,rex27,rex28,rex29	0	0	1	0	0	0	0	0	0	0	1	0	0	0	1	0	1	0	0	0	0	0	0	0	0	0	0	4
rex01,rex02,rex05,rex09,rex11,rex13,rex16:L0:R12,rex18:L-12:R0,rex19,rex20,rex21,rex22,rex24,rex25,rex26,rex27,rex28,rex29	2	1	0	0	0	0	0	0	0	0	0	0	0	0	0	0	1	0	0	0	0	0	0	0	0	0	0	4
rex01,rex02,rex05,rex10,rex11,rex13,rex16,rex17,rex18:L-12:R0,rex19,rex20,rex21,rex22,rex24,rex25,rex26,rex27,rex28,rex29	0	1	1	0	0	0	0	0	0	0	1	1	0	0	0	0	0	0	0	0	0	0	0	0	0	0	0	4
rex01,rex02,rex05,rex10,rex11,rex13,rex16,rex17:L0:R4,rex18:L-12:R0,rex19,rex20,rex21,rex22,rex24,rex25,rex26,rex27,rex28,rex29	0	0	0	0	0	0	0	0	0	0	3	0	0	0	0	0	0	0	0	0	0	0	1	0	0	0	0	4
rex01,rex02,rex05,rex10,rex11,rex13,rex16,rex18,rex19,rex20,rex21,rex22,rex25,rex26,rex27,rex28,rex29	0	0	0	0	0	0	0	1	0	0	1	0	1	0	0	0	0	0	0	0	0	0	0	0	0	1	0	4
rex01,rex02,rex05,rex10,rex11,rex13,rex16,rex18:L-12:R0,rex19,rex20,rex21,rex22,rex24:L9:R0,rex25,rex26,rex27,rex28,rex29	0	0	0	0	0	0	0	0	0	0	0	0	0	0	0	4	0	0	0	0	0	0	0	0	0	0	0	4
rex01,rex02,rex05,rex10,rex11,rex13,rex16,rex18:L-12:R0,rex19,rex20,rex21,rex24,rex25,rex26,rex27,rex28,rex29	0	0	0	0	0	0	0	0	0	0	0	0	0	0	0	0	4	0	0	0	0	0	0	0	0	0	0	4
rex01,rex02,rex05,rex10,rex13,rex16,rex17:L0:R4,rex18:L-12:R0,rex19,rex20,rex21,rex22,rex24,rex25,rex26,rex27,rex28,rex29	0	1	0	0	0	0	0	0	0	0	0	1	0	1	0	0	1	0	0	0	0	0	0	0	0	0	0	4
rex01,rex02,rex05,rex10,rex13,rex16,rex18,rex19,rex20,rex21,rex22,rex23,rex24,rex25:L0:R26,rex27,rex28,rex29	0	0	0	0	0	0	0	0	0	0	0	4	0	0	0	0	0	0	0	0	0	0	0	0	0	0	0	4
rex01,rex02,rex05,rex10,rex13,rex16,rex18,rex19,rex20,rex21,rex22,rex24,rex25,rex26,rex27,rex29	0	0	0	0	1	0	0	0	0	0	0	2	1	0	0	0	0	0	0	0	0	0	0	0	0	0	0	4
rex01,rex02,rex05,rex11,rex13,rex16,rex17,rex18,rex19,rex20,rex21:L-3:R0,rex22,rex24,rex25,rex26,rex27,rex28,rex29	1	1	1	0	0	1	0	0	0	0	0	0	0	0	0	0	0	0	0	0	0	0	0	0	0	0	0	4
rex01,rex02,rex05,rex11,rex13,rex16,rex17:L0:R4,rex18:L-12:R0,rex19,rex20,rex21,rex22,rex24,rex25,rex26,rex27,rex28,rex29	0	0	1	0	0	1	0	0	0	0	2	0	0	0	0	0	0	0	0	0	0	0	0	0	0	0	0	4
rex01,rex02,rex05,rex11,rex13,rex16,rex18,rex19,rex20,rex21:L-3:R0,rex22,rex23,rex24,rex25,rex26,rex27,rex28,rex29	0	4	0	0	0	0	0	0	0	0	0	0	0	0	0	0	0	0	0	0	0	0	0	0	0	0	0	4
rex01,rex02,rex05,rex11,rex13,rex16,rex18,rex19,rex20,rex21:L-3:R0,rex22,rex24,rex25:L0:R26,rex27,rex28,rex29	0	0	0	0	0	0	0	0	0	0	1	0	0	0	1	0	1	0	0	0	0	0	0	0	0	1	0	4
rex01,rex02,rex05,rex11,rex13,rex16:L0:R12,rex19,rex20,rex21,rex22,rex24,rex25,rex26,rex27,rex28,rex29	0	0	2	0	0	0	0	0	0	0	1	0	0	0	0	0	0	0	1	0	0	0	0	0	0	0	0	4
rex01,rex02,rex05,rex13,rex16,rex17:L0:R4,rex18,rex19,rex20,rex21,rex22,rex24,rex25,rex26,rex27,rex28,rex29	0	2	0	0	0	0	0	0	0	0	0	0	0	0	0	1	1	0	0	0	0	0	0	0	0	0	0	4
rex01,rex02,rex05,rex16,rex17,rex18,rex19,rex20,rex21,rex22,rex24,rex25,rex26,rex27,rex28,rex29	0	3	0	0	0	0	0	0	0	0	0	0	0	0	0	0	0	0	0	0	0	0	1	0	0	0	0	4
rex01,rex02,rex08,rex09,rex10,rex13,rex16:L0:R12,rex18,rex19,rex20,rex21,rex22,rex24,rex25,rex26,rex27,rex28,rex29	1	0	1	0	0	0	0	0	0	0	0	2	0	0	0	0	0	0	0	0	0	0	0	0	0	0	0	4
rex01,rex02,rex09,rex10,rex11,rex13,rex16:L0:R12,rex18,rex19,rex20,rex21,rex22,rex24,rex25,rex26,rex27,rex28,rex29	4	0	0	0	0	0	0	0	0	0	0	0	0	0	0	0	0	0	0	0	0	0	0	0	0	0	0	4
rex01,rex02,rex10,rex11,rex13,rex16,rex18:L-12:R0,rex19,rex20,rex21,rex22,rex24,rex25,rex26,rex27,rex28,rex29	1	1	0	0	0	0	0	1	0	0	0	0	0	0	0	0	1	0	0	0	0	0	0	0	0	0	0	4
rex01,rex02,rex10,rex13,rex16,rex17,rex18,rex19,rex20,rex21,rex22,rex24,rex25,rex26,rex27,rex28,rex29	0	1	2	0	0	0	0	0	0	0	0	0	0	1	0	0	0	0	0	0	0	0	0	0	0	0	0	4
rex01,rex05,rex08,rex09,rex10,rex11,rex13,rex16,rex18:L-12:R0,rex19,rex20,rex21,rex22,rex24,rex25,rex26,rex27,rex28,rex29	0	2	1	0	0	0	0	0	0	0	1	0	0	0	0	0	0	0	0	0	0	0	0	0	0	0	0	4
rex01,rex05,rex09,rex10,rex13,rex16,rex18:L-12:R0,rex19,rex20,rex21,rex22,rex24,rex25,rex26,rex27,rex28,rex29	3	0	0	0	0	0	0	0	0	0	0	0	0	0	0	0	0	0	0	0	0	0	0	0	1	0	0	4
rex01,rex02,rex05,rex08:L0:R-1708,rex25:L0:R26,rex27,rex28,rex29	0	0	0	3	0	0	0	0	0	0	0	0	0	0	0	0	0	0	0	0	0	0	0	0	0	0	0	3
rex01,rex02,rex05,rex10,rex13,rex16,rex18,rex19,rex20,rex21,rex22,rex23:L0:R4,rex24,rex25,rex26:L0:R4,rex27,rex28,rex29	0	0	0	2	0	0	0	0	0	0	0	1	0	0	0	0	0	0	0	0	0	0	0	0	0	0	0	3
rex01,rex02,rex05,rex08,rex09:L0:R-19,rex10,rex13,rex16,rex18:L-12:R0,rex19,rex20,rex21,rex22,rex24,rex25,rex26,rex27,rex28,rex29	1	0	0	1	0	0	0	0	0	0	0	0	0	0	0	0	0	0	1	0	0	0	0	0	0	0	0	3
rex01,rex02,rex05,rex09,rex13,rex16,rex18,rex19,rex20,rex21,rex24,rex25,rex26,rex27,rex28,rex29	0	0	0	1	0	0	0	0	0	0	0	0	0	0	0	0	2	0	0	0	0	0	0	0	0	0	0	3
rex01,rex02,rex04,rex05,rex08,rex09,rex13,rex16:L0:R12,rex18,rex19,rex20,rex21,rex22,rex24,rex25,rex26,rex27,rex28,rex29	0	1	2	0	0	0	0	0	0	0	0	0	0	0	0	0	0	0	0	0	0	0	0	0	0	0	0	3
rex01,rex02,rex04,rex05,rex10,rex13,rex16,rex18:L-12:R0,rex19,rex20,rex21,rex22,rex24,rex25,rex26,rex27,rex28,rex29	3	0	0	0	0	0	0	0	0	0	0	0	0	0	0	0	0	0	0	0	0	0	0	0	0	0	0	3
rex01,rex02,rex05,rex06,rex08:L-4463:R0,rex08:L0:R-2445,rex09,rex13,rex16,rex18,rex19,rex20,rex21,rex22,rex24,rex25,rex26,rex27,rex28,rex29	0	0	3	0	0	0	0	0	0	0	0	0	0	0	0	0	0	0	0	0	0	0	0	0	0	0	0	3
rex01,rex02,rex05,rex06,rex09:L0:R-19,rex10,rex11,rex13,rex16,rex18,rex19,rex20,rex21,rex22,rex24,rex25,rex26,rex27,rex28,rex29	1	0	2	0	0	0	0	0	0	0	0	0	0	0	0	0	0	0	0	0	0	0	0	0	0	0	0	3
rex01,rex02,rex05,rex07:L0:R-465,rex08,rex09,rex11,rex13,rex16,rex18:L-12:R0,rex19,rex20,rex21,rex22,rex24,rex25,rex26,rex27,rex28,rex29	1	1	1	0	0	0	0	0	0	0	0	0	0	0	0	0	0	0	0	0	0	0	0	0	0	0	0	3
rex01,rex02,rex05,rex07:L0:R-465,rex08,rex09,rex13,rex16,rex18,rex19,rex20,rex21,rex22,rex24,rex25,rex26,rex27,rex28,rex29	0	0	2	0	0	0	0	0	0	0	1	0	0	0	0	0	0	0	0	0	0	0	0	0	0	0	0	3
rex01,rex02,rex05,rex08,rex09,rex10,rex11,rex13,rex15,rex16,rex17,rex18,rex19,rex20,rex21,rex22,rex24,rex25,rex26,rex27,rex28,rex29	0	3	0	0	0	0	0	0	0	0	0	0	0	0	0	0	0	0	0	0	0	0	0	0	0	0	0	3
rex01,rex02,rex05,rex08,rex09,rex10,rex11,rex13,rex16,rex18,rex19,rex20,rex21,rex22,rex24,rex25,rex26,rex27,rex29	0	1	0	0	0	0	0	0	0	0	1	0	0	0	0	0	1	0	0	0	0	0	0	0	0	0	0	3
rex01,rex02,rex05,rex08,rex09,rex10,rex11,rex13,rex16,rex18,rex19,rex20,rex21,rex22,rex24,rex26,rex27,rex28,rex29	2	0	0	0	0	0	0	0	0	0	0	0	0	0	0	0	0	0	0	0	0	1	0	0	0	0	0	3
rex01,rex02,rex05,rex08,rex09,rex10,rex11,rex13,rex16,rex18,rex19,rex20,rex21,rex22,rex24,rex27,rex28,rex29	0	0	0	0	0	0	0	0	0	0	2	0	0	0	0	0	0	0	0	0	1	0	0	0	0	0	0	3
rex01,rex02,rex05,rex08,rex09,rex10,rex11,rex13,rex16,rex18,rex19,rex20,rex21,rex22,rex24:L9:R0,rex25:L0:R26,rex27,rex28,rex29	0	0	0	0	0	1	0	1	0	0	0	0	1	0	0	0	0	0	0	0	0	0	0	0	0	0	0	3
rex01,rex02,rex05,rex08,rex09,rex10,rex11,rex13,rex16,rex18,rex19,rex20,rex21,rex22,rex26,rex27,rex28,rex29	0	2	0	0	0	0	0	0	0	0	0	0	0	0	0	0	0	0	0	0	0	0	0	0	1	0	0	3
rex01,rex02,rex05,rex08,rex09,rex10,rex11,rex13,rex16,rex18:L-12:R0,rex19,rex20,rex21,rex22,rex24:L9:R0,rex25,rex26,rex27,rex28,rex29	0	1	0	0	0	0	0	0	1	0	0	0	0	0	0	0	0	0	0	1	0	0	0	0	0	0	0	3
rex01,rex02,rex05,rex08,rex09,rex10,rex11,rex13,rex16,rex19,rex20,rex21:L-3:R0,rex22,rex24,rex25,rex26,rex27,rex28,rex29	1	0	2	0	0	0	0	0	0	0	0	0	0	0	0	0	0	0	0	0	0	0	0	0	0	0	0	3
rex01,rex02,rex05,rex08,rex09,rex10,rex11,rex13,rex16:L0:R12,rex18,rex19,rex20,rex21,rex22,rex23,rex24,rex25,rex26,rex27,rex28,rex29	0	0	1	0	0	0	0	1	0	0	0	0	0	0	0	0	0	0	0	0	0	1	0	0	0	0	0	3
rex01,rex02,rex05,rex08,rex09,rex10,rex11,rex13,rex16:L0:R12,rex18,rex19,rex20,rex21,rex22,rex24,rex25,rex26:L0:R4,rex27,rex28,rex29	1	0	0	0	0	0	0	0	0	0	0	0	0	0	0	0	0	0	1	0	0	0	0	1	0	0	0	3
rex01,rex02,rex05,rex08,rex09,rex10,rex12,rex13,rex16,rex17,rex18,rex19,rex20,rex21,rex22,rex24,rex25,rex26,rex27,rex28,rex29	1	0	2	0	0	0	0	0	0	0	0	0	0	0	0	0	0	0	0	0	0	0	0	0	0	0	0	3
rex01,rex02,rex05,rex08,rex09,rex10,rex13,rex14,rex16,rex18:L-12:R0,rex19,rex20,rex21,rex22,rex24,rex25,rex26,rex27,rex28,rex29	1	1	1	0	0	0	0	0	0	0	0	0	0	0	0	0	0	0	0	0	0	0	0	0	0	0	0	3
rex01,rex02,rex05,rex08,rex09,rex10,rex13,rex16,rex17,rex18,rex19:L-13:R0,rex20,rex21,rex22,rex24,rex25,rex26,rex27,rex28,rex29	0	1	0	0	0	0	0	0	0	0	0	0	1	0	0	0	0	0	0	1	0	0	0	0	0	0	0	3
rex01,rex02,rex05,rex08,rex09,rex10,rex13,rex16,rex18,rex19:L-13:R0,rex20,rex21,rex22,rex24,rex25:L0:R26,rex27,rex28,rex29	1	1	0	0	0	0	0	0	0	0	0	0	0	1	0	0	0	0	0	0	0	0	0	0	0	0	0	3
rex01,rex02,rex05,rex08,rex09,rex10,rex13,rex16,rex18:L-12:R0,rex19,rex20,rex21,rex22,rex24:L9:R0,rex25,rex26,rex27,rex28,rex29	0	0	0	0	0	1	0	0	0	0	0	0	0	2	0	0	0	0	0	0	0	0	0	0	0	0	0	3
rex01,rex02,rex05,rex08,rex09,rex10,rex13,rex16,rex19,rex20,rex21,rex22,rex23:L0:R4,rex24,rex25,rex26,rex27,rex28,rex29	0	0	0	0	0	0	0	0	0	0	0	0	0	0	0	0	3	0	0	0	0	0	0	0	0	0	0	3
rex01,rex02,rex05,rex08,rex09,rex10,rex13,rex16:L0:R12,rex18,rex19,rex20,rex21:L-3:R0,rex22,rex24,rex25,rex26,rex27,rex28,rex29	2	0	1	0	0	0	0	0	0	0	0	0	0	0	0	0	0	0	0	0	0	0	0	0	0	0	0	3
rex01,rex02,rex05,rex08,rex09,rex10,rex13,rex16:L0:R12,rex19,rex20,rex21,rex22,rex24,rex25,rex26,rex27,rex28,rex29	0	1	0	0	0	0	0	0	0	0	0	0	0	0	1	0	0	0	0	0	0	1	0	0	0	0	0	3
rex01,rex02,rex05,rex08,rex09,rex11,rex13,rex16,rex18,rex19:L-13:R0,rex20,rex21,rex22,rex24,rex25,rex26,rex27,rex28,rex29	0	0	2	0	0	0	0	0	0	0	0	1	0	0	0	0	0	0	0	0	0	0	0	0	0	0	0	3
rex01,rex02,rex05,rex08,rex09,rex11,rex13,rex16,rex18:L-12:R0,rex19,rex20,rex21:L-3:R0,rex22,rex24,rex25,rex26,rex27,rex28,rex29	1	2	0	0	0	0	0	0	0	0	0	0	0	0	0	0	0	0	0	0	0	0	0	0	0	0	0	3
rex01,rex02,rex05,rex08,rex09,rex11,rex13,rex16,rex18:L-12:R0,rex19:L-13:R0,rex20,rex21,rex22,rex24,rex25,rex26,rex27,rex28,rex29	1	1	0	0	0	0	0	0	0	0	0	0	0	0	0	0	0	0	0	0	0	1	0	0	0	0	0	3
rex01,rex02,rex05,rex08,rex09,rex13,rex16,rex18,rex19,rex20,rex21:L-3:R0,rex22,rex24,rex25:L0:R26,rex27,rex28,rex29	0	0	0	0	0	0	0	0	0	0	0	0	1	0	0	2	0	0	0	0	0	0	0	0	0	0	0	3
rex01,rex02,rex05,rex08,rex09:L0:R-19,rex10,rex11,rex13,rex16,rex18:L-12:R0,rex19,rex20,rex21,rex22,rex24,rex25,rex26,rex27,rex28,rex29	0	0	0	0	0	0	0	0	0	0	0	0	0	0	0	0	0	0	0	1	1	1	0	0	0	0	0	3
rex01,rex02,rex05,rex08,rex09:L0:R-19,rex11,rex13,rex16,rex18,rex19,rex20,rex21:L-3:R0,rex22,rex24,rex25:L0:R26,rex27,rex28,rex29	0	0	0	0	0	0	0	0	0	0	0	0	0	0	0	0	0	0	0	3	0	0	0	0	0	0	0	3
rex01,rex02,rex05,rex08,rex11,rex13,rex16,rex18:L-12:R0,rex19,rex20,rex21,rex22,rex24,rex25,rex26,rex27,rex28,rex29	0	2	0	0	0	0	0	0	0	0	0	0	0	0	0	0	0	0	0	0	0	1	0	0	0	0	0	3
rex01,rex02,rex05,rex08:L-4463:R0,rex08:L0:R-2445,rex09,rex10,rex11,rex13,rex16,rex18,rex19,rex20,rex21,rex22,rex24,rex25,rex26:L0:R4,rex27,rex28,rex29	0	0	0	0	0	1	0	0	0	0	0	0	0	0	0	0	0	0	0	2	0	0	0	0	0	0	0	3
rex01,rex02,rex05,rex08:L-4463:R0,rex08:L0:R-2445,rex09,rex10,rex11,rex13,rex16,rex18,rex19,rex20,rex21,rex22,rex24,rex25:L0:R26,rex27,rex28,rex29	0	0	0	0	0	0	0	0	0	0	0	0	0	0	0	0	0	0	0	0	0	0	0	0	3	0	0	3
rex01,rex02,rex05,rex08:L-4463:R0,rex08:L0:R-2445,rex09,rex10,rex11,rex13,rex16:L0:R12,rex18,rex19,rex20,rex21,rex22,rex24,rex25,rex26,rex27,rex28,rex29	1	0	2	0	0	0	0	0	0	0	0	0	0	0	0	0	0	0	0	0	0	0	0	0	0	0	0	3
rex01,rex02,rex05,rex08:L0:R-1708,rex11:L-47:R0,rex13,rex16,rex18,rex19,rex20,rex21,rex22,rex24:L9:R0,rex25,rex26,rex27,rex28,rex29	0	0	0	0	0	0	0	0	0	0	0	0	0	0	0	0	0	0	0	0	0	0	0	0	0	0	3	3
rex01,rex02,rex05,rex09,rex10,rex11,rex13,rex16,rex17,rex18:L-12:R0,rex19,rex20,rex21,rex22,rex24,rex25,rex26,rex27,rex28,rex29	1	0	1	0	0	0	0	0	0	0	0	1	0	0	0	0	0	0	0	0	0	0	0	0	0	0	0	3
rex01,rex02,rex05,rex09,rex10,rex11,rex13,rex16,rex17:L0:R4,rex18,rex19,rex20,rex21,rex22,rex24,rex25,rex26,rex27,rex28,rex29	0	0	0	0	0	0	0	0	0	0	0	1	0	0	0	0	0	0	0	0	0	0	0	1	0	0	1	3
rex01,rex02,rex05,rex09,rex10,rex11,rex13,rex16,rex18,rex19,rex20,rex21,rex22,rex24,rex27,rex28,rex29	0	0	0	0	0	0	0	0	0	0	0	0	0	0	0	0	0	0	0	0	0	1	0	0	0	2	0	3
rex01,rex02,rex05,rex09,rex10,rex11,rex13,rex16,rex18,rex19,rex20,rex21,rex24,rex25,rex26,rex27,rex28,rex29	0	0	0	0	0	0	0	1	0	0	0	0	0	0	0	0	2	0	0	0	0	0	0	0	0	0	0	3
rex01,rex02,rex05,rex09,rex10,rex11,rex13,rex16,rex18,rex19,rex20,rex21:L-3:R0,rex22,rex24,rex25:L0:R26,rex27,rex28,rex29	0	0	0	0	0	0	0	0	0	1	0	0	0	0	0	0	0	0	1	0	0	1	0	0	0	0	0	3
rex01,rex02,rex05,rex09,rex10,rex11,rex13,rex16,rex18,rex19:L-13:R0,rex20,rex21,rex22,rex24,rex25:L0:R26,rex27,rex28,rex29	0	0	0	0	0	0	0	1	0	0	0	0	0	0	0	0	1	0	0	0	0	0	0	0	0	0	1	3
rex01,rex02,rex05,rex09,rex10,rex11,rex13,rex16,rex18,rex19:L0:R93,rex20,rex21,rex22,rex24,rex25,rex26:L0:R4,rex27,rex28,rex29	0	0	0	0	0	0	0	0	0	0	0	0	0	0	0	0	0	0	0	0	0	0	0	0	0	0	3	3
rex01,rex02,rex05,rex09,rex10,rex11,rex13,rex16:L0:R12,rex19,rex20,rex21,rex22,rex24,rex25,rex26,rex27,rex28,rex29	0	0	1	0	0	0	0	0	0	0	0	0	0	0	0	0	0	0	0	0	1	1	0	0	0	0	0	3
rex01,rex02,rex05,rex09,rex10,rex11,rex13,rex16:L0:R12,rex19,rex20,rex21:L-3:R0,rex22,rex24,rex25,rex26,rex27,rex28,rex29	0	1	0	0	0	0	0	0	0	0	0	0	0	0	2	0	0	0	0	0	0	0	0	0	0	0	0	3
rex01,rex02,rex05,rex09,rex10,rex11,rex16,rex18,rex19,rex20,rex21,rex22,rex24,rex25,rex26,rex27,rex28,rex29	0	0	0	0	0	0	0	2	0	0	0	0	0	0	0	1	0	0	0	0	0	0	0	0	0	0	0	3
rex01,rex02,rex05,rex09,rex10,rex11:L-11:R0,rex13,rex16,rex17,rex18,rex19,rex20,rex21,rex22,rex24,rex25,rex26,rex27,rex28,rex29	0	0	0	0	0	0	0	0	0	0	0	0	0	0	0	0	0	0	0	0	1	0	0	2	0	0	0	3
rex01,rex02,rex05,rex09,rex10,rex13,rex16,rex17,rex18,rex19,rex20,rex21,rex22,rex24,rex25,rex27,rex28,rex29	0	0	0	0	0	0	0	0	0	0	0	0	0	0	0	0	0	0	0	0	0	0	0	3	0	0	0	3
rex01,rex02,rex05,rex09,rex10,rex13,rex16,rex18,rex19,rex20,rex21:L-3:R0,rex22,rex23:L0:R4,rex24,rex25,rex26,rex27,rex28,rex29	0	0	3	0	0	0	0	0	0	0	0	0	0	0	0	0	0	0	0	0	0	0	0	0	0	0	0	3
rex01,rex02,rex05,rex09,rex10,rex13,rex16,rex18,rex19,rex20,rex21:L-3:R0,rex22,rex24,rex25,rex26:L0:R4,rex27,rex28,rex29	0	0	0	0	0	0	0	0	0	0	0	0	0	0	3	0	0	0	0	0	0	0	0	0	0	0	0	3
rex01,rex02,rex05,rex09,rex10,rex13,rex16,rex18,rex19,rex20,rex21:L-3:R0,rex22,rex24:L9:R0,rex25,rex26,rex27,rex28,rex29	0	1	0	0	0	0	0	0	0	0	0	0	0	0	0	0	0	0	0	0	0	0	0	0	0	2	0	3
rex01,rex02,rex05,rex09,rex10,rex13,rex16:L0:R12,rex18,rex19,rex20,rex21:L-3:R0,rex22,rex24,rex25,rex26,rex27,rex28,rex29	1	1	1	0	0	0	0	0	0	0	0	0	0	0	0	0	0	0	0	0	0	0	0	0	0	0	0	3
rex01,rex02,rex05,rex09,rex11,rex13,rex16,rex18,rex19,rex20,rex21,rex22,rex23:L0:R4,rex24,rex25,rex26,rex27,rex28,rex29	3	0	0	0	0	0	0	0	0	0	0	0	0	0	0	0	0	0	0	0	0	0	0	0	0	0	0	3
rex01,rex02,rex05,rex09,rex13,rex16,rex17,rex18,rex19,rex20,rex21,rex22,rex24,rex25,rex26:L0:R4,rex27,rex28,rex29	0	1	1	0	0	0	0	0	0	0	0	0	0	0	0	0	1	0	0	0	0	0	0	0	0	0	0	3
rex01,rex02,rex05,rex09,rex13,rex16,rex17,rex18,rex19,rex20,rex21:L-3:R0,rex22,rex24,rex25,rex26,rex27,rex28,rex29	2	1	0	0	0	0	0	0	0	0	0	0	0	0	0	0	0	0	0	0	0	0	0	0	0	0	0	3
rex01,rex02,rex05,rex09,rex13,rex16,rex18,rex19,rex20,rex21,rex22,rex24,rex26,rex27,rex28,rex29	1	0	0	0	0	0	0	0	0	0	0	0	0	0	0	0	0	0	0	0	0	2	0	0	0	0	0	3
rex01,rex02,rex05,rex09,rex13,rex16,rex18,rex19:L-13:R0,rex20,rex21,rex22,rex24,rex25,rex26,rex27,rex28,rex29	2	1	0	0	0	0	0	0	0	0	0	0	0	0	0	0	0	0	0	0	0	0	0	0	0	0	0	3
rex01,rex02,rex05,rex09,rex13,rex16,rex18:L-12:R0,rex19,rex20,rex21,rex22,rex23,rex24,rex25,rex26,rex27,rex28,rex29	0	0	0	0	0	0	0	0	0	0	0	0	0	0	0	0	0	0	0	0	0	3	0	0	0	0	0	3
rex01,rex02,rex05,rex09,rex13,rex16,rex18:L-12:R0,rex19:L-13:R0,rex20,rex21,rex22,rex24,rex25,rex26,rex27,rex28,rex29	0	0	0	0	0	0	0	1	0	0	0	0	0	0	1	0	0	1	0	0	0	0	0	0	0	0	0	3
rex01,rex02,rex05,rex09,rex13,rex16:L0:R12,rex18,rex19,rex20,rex21,rex22,rex23:L0:R4,rex24,rex25,rex26,rex27,rex28,rex29	0	0	3	0	0	0	0	0	0	0	0	0	0	0	0	0	0	0	0	0	0	0	0	0	0	0	0	3
rex01,rex02,rex05,rex09:L0:R-19,rex10,rex11,rex13,rex16,rex17,rex18,rex19,rex20,rex21,rex22,rex24,rex25,rex26,rex27,rex28,rex29	0	3	0	0	0	0	0	0	0	0	0	0	0	0	0	0	0	0	0	0	0	0	0	0	0	0	0	3
rex01,rex02,rex05,rex10,rex11,rex12,rex13,rex16,rex17,rex18,rex19,rex20,rex21,rex22,rex24,rex25,rex26,rex27,rex28,rex29	3	0	0	0	0	0	0	0	0	0	0	0	0	0	0	0	0	0	0	0	0	0	0	0	0	0	0	3
rex01,rex02,rex05,rex10,rex11,rex13,rex16,rex17,rex19,rex20,rex21,rex22,rex24,rex25,rex26,rex27,rex28,rex29	1	0	1	0	0	0	0	0	0	0	1	0	0	0	0	0	0	0	0	0	0	0	0	0	0	0	0	3
rex01,rex02,rex05,rex10,rex11,rex13,rex16,rex18,rex19,rex20,rex21,rex22,rex24,rex27,rex28,rex29	0	0	0	0	0	0	0	2	0	0	0	0	0	0	0	0	0	0	0	0	1	0	0	0	0	0	0	3
rex01,rex02,rex05,rex10,rex11,rex13,rex16,rex18,rex19,rex21,rex22,rex24,rex25,rex26,rex27,rex28,rex29	0	0	0	0	0	1	0	1	0	0	0	0	0	0	0	0	1	0	0	0	0	0	0	0	0	0	0	3
rex01,rex02,rex05,rex10,rex11,rex13,rex16,rex18,rex19:L-13:R0,rex20,rex21,rex22,rex24,rex25:L0:R26,rex27,rex28,rex29	0	0	0	0	0	0	0	1	0	0	0	0	0	0	0	0	0	0	2	0	0	0	0	0	0	0	0	3
rex01,rex02,rex05,rex10,rex11,rex13,rex16,rex18,rex19:L-13:R0,rex20,rex21,rex22,rex24:L9:R0,rex25,rex26,rex27,rex28,rex29	0	0	0	0	0	0	0	0	0	0	0	0	0	0	0	3	0	0	0	0	0	0	0	0	0	0	0	3
rex01,rex02,rex05,rex10,rex11,rex13,rex16,rex18:L-12:R0,rex19,rex20,rex21,rex22,rex24,rex25,rex27,rex28,rex29	0	0	0	0	0	2	0	0	0	0	0	0	0	0	0	0	0	0	0	0	0	0	0	1	0	0	0	3
rex01,rex02,rex05,rex10,rex11,rex13,rex16,rex18:L-12:R0,rex19,rex22,rex24,rex25,rex26,rex27,rex28,rex29	0	0	0	0	0	0	0	1	0	0	0	0	0	0	0	0	0	0	0	0	1	0	1	0	0	0	0	3
rex01,rex02,rex05,rex10,rex11,rex13,rex16,rex19,rex20,rex21:L-3:R0,rex22,rex24,rex25,rex26,rex27,rex28,rex29	0	0	0	0	0	0	0	0	0	0	0	0	0	0	0	0	0	0	0	0	0	0	3	0	0	0	0	3
rex01,rex02,rex05,rex10,rex11,rex13,rex16:L0:R12,rex18,rex19,rex20,rex21:L-3:R0,rex22,rex24,rex25,rex26,rex27,rex28,rex29	0	1	0	0	0	0	0	1	0	0	0	0	0	0	0	0	0	0	0	0	1	0	0	0	0	0	0	3
rex01,rex02,rex05,rex10,rex11:L-11:R0,rex13,rex16,rex18,rex19,rex20,rex21:L-3:R0,rex22,rex24,rex25,rex26,rex27,rex28,rex29	0	0	0	0	0	0	0	0	0	0	1	0	0	0	0	0	0	0	1	0	1	0	0	0	0	0	0	3
rex01,rex02,rex05,rex10,rex13,rex16,rex17,rex18,rex19,rex20,rex21,rex22,rex24:L9:R0,rex25,rex26,rex27,rex28,rex29	1	0	2	0	0	0	0	0	0	0	0	0	0	0	0	0	0	0	0	0	0	0	0	0	0	0	0	3
rex01,rex02,rex05,rex10,rex13,rex16,rex17,rex18,rex19:L-13:R0,rex20,rex21,rex22,rex24,rex25,rex26,rex27,rex28,rex29	0	2	0	0	0	0	0	0	0	0	0	0	0	0	0	0	1	0	0	0	0	0	0	0	0	0	0	3
rex01,rex02,rex05,rex10,rex13,rex16,rex18,rex19,rex20,rex21,rex22,rex23,rex24,rex25,rex26:L0:R4,rex27,rex28,rex29	0	0	0	0	0	0	0	0	0	0	0	2	0	0	0	0	0	0	0	0	0	0	0	0	0	0	1	3
rex01,rex02,rex05,rex10,rex13,rex16,rex18,rex19,rex20,rex21,rex22,rex25,rex26,rex27,rex28,rex29	0	0	1	0	0	0	0	0	1	0	0	0	0	0	0	0	1	0	0	0	0	0	0	0	0	0	0	3
rex01,rex02,rex05,rex10,rex13,rex16,rex18,rex19,rex20,rex22,rex24,rex25,rex26,rex27,rex28,rex29	0	0	0	0	0	0	0	0	0	0	0	0	0	0	0	1	0	0	0	0	0	0	0	2	0	0	0	3
rex01,rex02,rex05,rex10,rex13,rex16,rex18,rex19,rex24,rex25,rex26,rex27,rex28,rex29	0	0	0	0	0	0	0	1	0	0	0	0	0	0	0	1	0	0	0	0	0	0	0	0	1	0	0	3
rex01,rex02,rex05,rex10,rex13,rex16,rex18,rex19,rex29	0	0	0	0	0	0	0	0	0	0	0	0	0	0	0	3	0	0	0	0	0	0	0	0	0	0	0	3
rex01,rex02,rex05,rex10,rex13,rex16,rex18,rex19:L-13:R0,rex20,rex21,rex22,rex24,rex25,rex26:L0:R4,rex27,rex28,rex29	0	0	0	0	0	0	0	0	1	0	0	0	0	0	0	0	1	0	0	1	0	0	0	0	0	0	0	3
rex01,rex02,rex05,rex10,rex13,rex16,rex18:L-12:R0,rex19,rex20,rex21:L-3:R0,rex22,rex24,rex25,rex26,rex27,rex28,rex29	0	0	1	0	0	0	0	0	0	0	0	0	0	0	0	0	0	0	0	0	0	1	1	0	0	0	0	3
rex01,rex02,rex05,rex10,rex13,rex16,rex20,rex21,rex22,rex24,rex25,rex26,rex27,rex28,rex29	1	0	0	0	0	0	0	1	0	0	0	0	0	0	0	0	1	0	0	0	0	0	0	0	0	0	0	3
rex01,rex02,rex05,rex11,rex16,rex18,rex19,rex20,rex21,rex22,rex24,rex25,rex26,rex27,rex28,rex29	0	0	0	0	0	0	0	0	0	0	0	0	0	1	0	0	0	0	2	0	0	0	0	0	0	0	0	3
rex01,rex02,rex05,rex13,rex16,rex17,rex18,rex19,rex20,rex21:L-3:R0,rex22,rex24,rex25,rex26,rex27,rex28,rex29	0	1	0	0	0	0	0	0	0	0	0	0	0	0	0	0	0	1	0	0	0	0	0	0	0	0	1	3
rex01,rex02,rex05,rex13,rex16,rex17,rex18:L-12:R0,rex19,rex20,rex21,rex22,rex24,rex25,rex26,rex27,rex28,rex29	0	0	0	0	0	0	0	0	0	0	0	0	0	0	0	0	0	1	0	0	1	0	0	0	0	0	1	3
rex01,rex02,rex05,rex13,rex16,rex17:L0:R4,rex18:L-12:R0,rex19,rex20,rex21,rex22,rex24,rex25,rex26,rex27,rex28,rex29	0	0	0	0	0	0	0	0	0	0	0	1	0	0	0	0	0	0	0	0	0	0	0	0	0	0	2	3
rex01,rex02,rex05,rex13,rex16,rex18,rex19,rex20,rex21,rex22,rex24:L9:R0,rex25,rex26:L0:R4,rex27,rex28,rex29	0	0	0	0	3	0	0	0	0	0	0	0	0	0	0	0	0	0	0	0	0	0	0	0	0	0	0	3
rex01,rex02,rex05,rex13,rex16,rex18,rex19,rex20,rex21,rex22,rex25,rex26,rex27,rex28,rex29	0	0	0	0	1	0	0	0	0	0	0	0	0	0	0	0	1	1	0	0	0	0	0	0	0	0	0	3
rex01,rex02,rex05,rex13,rex16,rex18:L-12:R0,rex19,rex20,rex21,rex24,rex25,rex26,rex27,rex28,rex29	0	0	0	0	0	0	0	0	0	0	0	0	0	0	0	0	2	1	0	0	0	0	0	0	0	0	0	3
rex01,rex02,rex05,rex13,rex16,rex19:L-13:R0,rex20,rex21:L-3:R0,rex22,rex24,rex25,rex26,rex27,rex28,rex29	0	0	0	0	0	0	0	0	0	0	0	0	0	0	0	0	0	0	0	3	0	0	0	0	0	0	0	3
rex01,rex02,rex05,rex16,rex17,rex18,rex19,rex20,rex21:L-3:R0,rex22,rex24,rex25,rex26,rex27,rex28,rex29	0	3	0	0	0	0	0	0	0	0	0	0	0	0	0	0	0	0	0	0	0	0	0	0	0	0	0	3
rex01,rex02,rex08:L-4463:R0,rex08:L0:R-2445,rex09,rex11,rex13,rex16,rex17,rex18,rex19,rex20,rex21,rex22,rex24,rex25,rex26,rex27,rex28,rex29	0	3	0	0	0	0	0	0	0	0	0	0	0	0	0	0	0	0	0	0	0	0	0	0	0	0	0	3
rex01,rex02,rex10,rex13,rex16,rex18,rex19,rex20,rex21,rex22,rex24,rex25,rex26:L0:R4,rex27,rex28,rex29	0	0	0	0	0	0	0	0	0	0	0	1	0	0	0	0	2	0	0	0	0	0	0	0	0	0	0	3
rex01,rex02,rex13,rex16,rex18,rex19,rex20,rex21,rex22,rex24,rex25,rex26:L0:R4,rex27,rex28,rex29	0	1	1	0	0	0	0	0	0	0	0	0	0	0	0	0	0	0	0	0	1	0	0	0	0	0	0	3
rex01,rex05,rex08,rex09,rex11,rex13,rex16,rex17,rex18,rex19,rex20,rex21,rex22,rex24,rex25,rex26,rex27,rex28,rex29	0	3	0	0	0	0	0	0	0	0	0	0	0	0	0	0	0	0	0	0	0	0	0	0	0	0	0	3
rex01,rex05,rex09,rex10,rex11,rex13,rex16,rex17,rex18,rex19,rex20,rex21,rex22,rex24,rex25,rex26,rex27,rex28,rex29	3	0	0	0	0	0	0	0	0	0	0	0	0	0	0	0	0	0	0	0	0	0	0	0	0	0	0	3
rex01,rex02,rex05,rex09,rex10,rex11,rex13,rex16:L0:R12,rex19:L-13:R0,rex20,rex21,rex22,rex24,rex25,rex26,rex27,rex28,rex29	0	1	0	1	0	0	0	0	0	0	0	0	0	0	0	0	0	0	0	0	0	0	0	0	0	0	0	2
rex01,rex02,rex05,rex13,rex16,rex18,rex19,rex20,rex21,rex22,rex24,rex25,rex26,rex27,rex29	1	0	0	1	0	0	0	0	0	0	0	0	0	0	0	0	0	0	0	0	0	0	0	0	0	0	0	2
rex01,rex02,rex05,rex13,rex16,rex18,rex19,rex20,rex21,rex22,rex24,rex27,rex28,rex29	0	0	0	1	0	0	0	0	0	0	1	0	0	0	0	0	0	0	0	0	0	0	0	0	0	0	0	2
rex01,rex02,rex05,rex13,rex16:L0:R12,rex18:L-12:R0,rex19,rex20,rex21,rex22,rex24,rex25:L0:R26,rex27,rex28,rex29	0	0	0	1	0	0	0	0	0	0	0	1	0	0	0	0	0	0	0	0	0	0	0	0	0	0	0	2
rex01,rex02,rex08,rex09,rex10,rex13,rex16,rex18,rex19,rex20,rex21:L-3:R0,rex22,rex24,rex25,rex26,rex27,rex28,rex29	0	0	1	1	0	0	0	0	0	0	0	0	0	0	0	0	0	0	0	0	0	0	0	0	0	0	0	2
rex01,rex02,rex03,rex05,rex08,rex09,rex10,rex13,rex16,rex18,rex19,rex20,rex21,rex22,rex24,rex25,rex26:L0:R4,rex27,rex28,rex29	1	1	0	0	0	0	0	0	0	0	0	0	0	0	0	0	0	0	0	0	0	0	0	0	0	0	0	2
rex01,rex02,rex04,rex05,rex08,rex09,rex10,rex11,rex13,rex16:L0:R12,rex18,rex19,rex20,rex21,rex22,rex24,rex25,rex26,rex27,rex28,rex29	0	1	1	0	0	0	0	0	0	0	0	0	0	0	0	0	0	0	0	0	0	0	0	0	0	0	0	2
rex01,rex02,rex04,rex05,rex08,rex09,rex13,rex16,rex18:L-12:R0,rex19,rex20,rex21,rex22,rex24,rex25,rex26,rex27,rex28,rex29	0	1	1	0	0	0	0	0	0	0	0	0	0	0	0	0	0	0	0	0	0	0	0	0	0	0	0	2
rex01,rex02,rex04,rex05,rex10,rex11,rex13,rex16,rex18,rex19,rex20,rex21,rex22,rex24,rex25:L0:R26,rex27,rex28,rex29	0	0	0	0	0	0	0	0	0	0	0	0	0	0	0	0	0	0	0	0	0	0	2	0	0	0	0	2
rex01,rex02,rex04,rex05,rex10,rex11,rex13,rex16,rex18,rex19:L-13:R0,rex20,rex21,rex22,rex24,rex25,rex26,rex27,rex28,rex29	0	0	0	0	0	0	0	0	0	0	0	0	0	0	0	0	0	0	0	0	0	0	2	0	0	0	0	2
rex01,rex02,rex05,rex06,rex08,rex09,rex10,rex13,rex16:L0:R12,rex18,rex19,rex20,rex21,rex22,rex24,rex25,rex26,rex27,rex28,rex29	0	0	2	0	0	0	0	0	0	0	0	0	0	0	0	0	0	0	0	0	0	0	0	0	0	0	0	2
rex01,rex02,rex05,rex06,rex08,rex09,rex13,rex16,rex18:L-12:R0,rex19,rex20,rex21,rex22,rex24,rex25,rex26,rex27,rex28,rex29	0	1	1	0	0	0	0	0	0	0	0	0	0	0	0	0	0	0	0	0	0	0	0	0	0	0	0	2
rex01,rex02,rex05,rex06,rex10,rex11,rex13,rex16,rex18,rex19,rex20,rex21,rex22,rex24,rex25:L0:R26,rex27,rex28,rex29	0	0	0	0	0	0	0	0	0	0	2	0	0	0	0	0	0	0	0	0	0	0	0	0	0	0	0	2
rex01,rex02,rex05,rex06,rex10,rex11,rex13,rex16,rex18:L-12:R0,rex19,rex20,rex21,rex22,rex24,rex25:L0:R26,rex27,rex28,rex29	0	0	0	0	0	0	0	0	0	2	0	0	0	0	0	0	0	0	0	0	0	0	0	0	0	0	0	2
rex01,rex02,rex05,rex07,rex08,rex09,rex10,rex13,rex16:L0:R12,rex18,rex19,rex20,rex21,rex22,rex24,rex25,rex26,rex27,rex28,rex29	1	1	0	0	0	0	0	0	0	0	0	0	0	0	0	0	0	0	0	0	0	0	0	0	0	0	0	2
rex01,rex02,rex05,rex07,rex08,rex09,rex13,rex16,rex18:L-12:R0,rex19,rex20,rex21,rex22,rex24,rex25,rex26,rex27,rex28,rex29	2	0	0	0	0	0	0	0	0	0	0	0	0	0	0	0	0	0	0	0	0	0	0	0	0	0	0	2
rex01,rex02,rex05,rex07:L0:R-465,rex08,rex09,rex10,rex11,rex13,rex16,rex18:L-12:R0,rex19,rex20,rex21,rex22,rex24,rex25,rex26,rex27,rex28,rex29	0	0	1	0	0	0	0	0	0	0	1	0	0	0	0	0	0	0	0	0	0	0	0	0	0	0	0	2
rex01,rex02,rex05,rex07:L0:R-465,rex08,rex09,rex10,rex13,rex16:L0:R12,rex18,rex19,rex20,rex21,rex22,rex24,rex25,rex26,rex27,rex28,rex29	2	0	0	0	0	0	0	0	0	0	0	0	0	0	0	0	0	0	0	0	0	0	0	0	0	0	0	2
rex01,rex02,rex05,rex08,rex09,rex10,rex11,rex12,rex13,rex16:L0:R12,rex18,rex19,rex20,rex21,rex22,rex24,rex25,rex26,rex27,rex28,rex29	0	2	0	0	0	0	0	0	0	0	0	0	0	0	0	0	0	0	0	0	0	0	0	0	0	0	0	2
rex01,rex02,rex05,rex08,rex09,rex10,rex11,rex13,rex14,rex16,rex18,rex19,rex20,rex21,rex22,rex24,rex25,rex26:L0:R4,rex27,rex28,rex29	0	0	0	0	0	0	0	0	0	0	0	0	0	0	0	1	0	0	0	0	0	0	0	0	1	0	0	2
rex01,rex02,rex05,rex08,rex09,rex10,rex11,rex13,rex16,rex17,rex18,rex19:L-13:R0,rex20,rex21,rex22,rex24,rex25,rex26,rex27,rex28,rex29	0	0	0	0	0	0	0	0	0	0	1	0	0	0	0	0	0	0	0	0	0	0	0	1	0	0	0	2
rex01,rex02,rex05,rex08,rex09,rex10,rex11,rex13,rex16,rex17,rex19,rex20,rex21,rex22,rex24,rex25,rex26,rex27,rex28,rex29	2	0	0	0	0	0	0	0	0	0	0	0	0	0	0	0	0	0	0	0	0	0	0	0	0	0	0	2
rex01,rex02,rex05,rex08,rex09,rex10,rex11,rex13,rex16,rex17:L0:R4,rex18,rex19,rex20,rex21,rex22,rex24,rex25,rex26,rex27,rex28,rex29	0	2	0	0	0	0	0	0	0	0	0	0	0	0	0	0	0	0	0	0	0	0	0	0	0	0	0	2
rex01,rex02,rex05,rex08,rex09,rex10,rex11,rex13,rex16,rex18,rex19,rex29	0	0	1	0	0	0	0	0	0	0	0	0	0	0	0	0	0	0	0	0	1	0	0	0	0	0	0	2
rex01,rex02,rex05,rex08,rex09,rex10,rex11,rex13,rex16,rex18,rex19:L-13:R0,rex20,rex21,rex22,rex24,rex25:L0:R26,rex27,rex28,rex29	0	1	0	0	0	1	0	0	0	0	0	0	0	0	0	0	0	0	0	0	0	0	0	0	0	0	0	2
rex01,rex02,rex05,rex08,rex09,rex10,rex11,rex13,rex16,rex18,rex19:L0:R93,rex22,rex24,rex25,rex26,rex27,rex28,rex29	2	0	0	0	0	0	0	0	0	0	0	0	0	0	0	0	0	0	0	0	0	0	0	0	0	0	0	2
rex01,rex02,rex05,rex08,rex09,rex10,rex11,rex13,rex16,rex18:L-12:R0,rex19,rex20,rex21,rex22,rex24,rex27,rex28,rex29	0	0	0	0	0	0	1	0	0	1	0	0	0	0	0	0	0	0	0	0	0	0	0	0	0	0	0	2
rex01,rex02,rex05,rex08,rex09,rex10,rex11,rex13,rex16,rex18:L-12:R0,rex19,rex20,rex21,rex22,rex25,rex26,rex27,rex28,rex29	0	0	0	0	0	0	1	0	0	0	0	0	0	0	0	0	0	0	0	0	0	1	0	0	0	0	0	2
rex01,rex02,rex05,rex08,rex09,rex10,rex11,rex13,rex16,rex18:L-12:R0,rex19:L0:R93,rex20,rex21,rex22,rex24,rex25,rex26,rex27,rex28,rex29	1	0	0	0	0	0	0	0	0	0	0	0	0	0	0	0	0	0	0	0	0	1	0	0	0	0	0	2
rex01,rex02,rex05,rex08,rex09,rex10,rex11,rex13,rex16,rex18:L-12:R0,rex21:L-3:R0,rex22,rex24,rex25,rex26,rex27,rex28,rex29	1	0	0	0	0	0	1	0	0	0	0	0	0	0	0	0	0	0	0	0	0	0	0	0	0	0	0	2
rex01,rex02,rex05,rex08,rex09,rex10,rex11,rex13,rex16,rex21,rex22,rex24,rex25,rex26,rex27,rex28,rex29	0	1	0	0	0	0	0	0	1	0	0	0	0	0	0	0	0	0	0	0	0	0	0	0	0	0	0	2
rex01,rex02,rex05,rex08,rex09,rex10,rex11,rex13,rex16:L0:R12,rex18,rex19,rex20,rex21,rex24,rex25,rex26,rex27,rex28,rex29	1	0	1	0	0	0	0	0	0	0	0	0	0	0	0	0	0	0	0	0	0	0	0	0	0	0	0	2
rex01,rex02,rex05,rex08,rex09,rex10,rex11,rex13,rex16:L0:R12,rex18,rex19,rex20,rex21:L-3:R0,rex22,rex24,rex25,rex26,rex27,rex28,rex29	1	1	0	0	0	0	0	0	0	0	0	0	0	0	0	0	0	0	0	0	0	0	0	0	0	0	0	2
rex01,rex02,rex05,rex08,rex09,rex10,rex11,rex13,rex16:L0:R12,rex18:L-12:R0,rex19,rex20,rex21,rex22,rex23,rex24,rex25,rex26,rex27,rex28,rex29	0	0	1	0	0	0	0	0	0	0	0	0	0	0	0	0	0	0	0	0	0	1	0	0	0	0	0	2
rex01,rex02,rex05,rex08,rex09,rex10,rex11,rex16,rex18:L-12:R0,rex19,rex20,rex21,rex22,rex24,rex25,rex26,rex27,rex28,rex29	0	1	0	0	0	0	0	0	0	0	0	0	0	0	0	0	0	0	0	0	1	0	0	0	0	0	0	2
rex01,rex02,rex05,rex08,rex09,rex10,rex11:L-11:R0,rex13,rex16,rex18,rex19,rex20,rex21,rex22,rex24,rex25:L0:R26,rex27,rex28,rex29	0	2	0	0	0	0	0	0	0	0	0	0	0	0	0	0	0	0	0	0	0	0	0	0	0	0	0	2
rex01,rex02,rex05,rex08,rex09,rex10,rex11:L-11:R0,rex13,rex16,rex19,rex20,rex21,rex22,rex24,rex25,rex26,rex27,rex28,rex29	0	1	1	0	0	0	0	0	0	0	0	0	0	0	0	0	0	0	0	0	0	0	0	0	0	0	0	2
rex01,rex02,rex05,rex08,rex09,rex10,rex13,rex16,rex17,rex18,rex19,rex20,rex21:L-3:R0,rex22,rex24,rex25:L0:R26,rex27,rex28,rex29	0	1	1	0	0	0	0	0	0	0	0	0	0	0	0	0	0	0	0	0	0	0	0	0	0	0	0	2
rex01,rex02,rex05,rex08,rex09,rex10,rex13,rex16,rex17,rex18:L-12:R0,rex19,rex20,rex21,rex22,rex24,rex25,rex26,rex27,rex28,rex29	0	0	1	0	0	0	0	0	0	0	0	0	0	0	0	0	0	0	0	1	0	0	0	0	0	0	0	2
rex01,rex02,rex05,rex08,rex09,rex10,rex13,rex16,rex17:L0:R4,rex18,rex19,rex20,rex21,rex22,rex24,rex25,rex26,rex27,rex28,rex29	0	0	1	0	0	1	0	0	0	0	0	0	0	0	0	0	0	0	0	0	0	0	0	0	0	0	0	2
rex01,rex02,rex05,rex08,rex09,rex10,rex13,rex16,rex17:L0:R4,rex18:L-12:R0,rex19,rex20,rex21,rex22,rex24,rex25,rex26,rex27,rex28,rex29	0	0	1	0	0	0	0	0	0	0	0	0	0	0	0	0	0	0	0	0	0	0	0	1	0	0	0	2
rex01,rex02,rex05,rex08,rex09,rex10,rex13,rex16,rex18,rex19,rex20,rex21,rex22,rex24,rex25,rex26:L0:R4,rex28,rex29	0	2	0	0	0	0	0	0	0	0	0	0	0	0	0	0	0	0	0	0	0	0	0	0	0	0	0	2
rex01,rex02,rex05,rex08,rex09,rex10,rex13,rex16,rex18,rex19,rex20,rex21,rex22,rex24,rex25:L0:R26,rex28,rex29	0	1	0	0	0	0	0	0	0	0	0	1	0	0	0	0	0	0	0	0	0	0	0	0	0	0	0	2
rex01,rex02,rex05,rex08,rex09,rex10,rex13,rex16,rex18,rex19,rex20,rex21:L-3:R0,rex22,rex24,rex25,rex26:L0:R4,rex27,rex28,rex29	0	0	1	0	0	1	0	0	0	0	0	0	0	0	0	0	0	0	0	0	0	0	0	0	0	0	0	2
rex01,rex02,rex05,rex08,rex09,rex10,rex13,rex16,rex18,rex19,rex21,rex22,rex24,rex25,rex26,rex27,rex28,rex29	0	0	0	0	2	0	0	0	0	0	0	0	0	0	0	0	0	0	0	0	0	0	0	0	0	0	0	2
rex01,rex02,rex05,rex08,rex09,rex10,rex13,rex16,rex18,rex19:L-13:R0,rex20,rex21,rex22,rex24,rex25,rex26:L0:R4,rex27,rex28,rex29	0	1	0	0	0	0	0	1	0	0	0	0	0	0	0	0	0	0	0	0	0	0	0	0	0	0	0	2
rex01,rex02,rex05,rex08,rex09,rex10,rex13,rex16,rex18:L-12:R0,rex19,rex20,rex29	0	1	1	0	0	0	0	0	0	0	0	0	0	0	0	0	0	0	0	0	0	0	0	0	0	0	0	2
rex01,rex02,rex05,rex08,rex09,rex10,rex13,rex16:L0:R12,rex18:L-12:R0,rex19,rex20,rex21,rex22,rex24,rex25:L0:R26,rex27,rex28,rex29	0	0	0	0	0	1	0	0	0	0	0	0	0	0	0	0	0	1	0	0	0	0	0	0	0	0	0	2
rex01,rex02,rex05,rex08,rex09,rex10,rex13,rex16:L0:R12,rex19:L-13:R0,rex20,rex21,rex22,rex24,rex25,rex26,rex27,rex28,rex29	1	0	1	0	0	0	0	0	0	0	0	0	0	0	0	0	0	0	0	0	0	0	0	0	0	0	0	2
rex01,rex02,rex05,rex08,rex09,rex11,rex12,rex13,rex16,rex18:L-12:R0,rex19,rex20,rex21,rex22,rex24,rex25,rex26,rex27,rex28,rex29	0	0	1	0	0	0	0	0	0	0	1	0	0	0	0	0	0	0	0	0	0	0	0	0	0	0	0	2
rex01,rex02,rex05,rex08,rex09,rex11,rex13,rex14,rex16,rex18,rex19,rex20,rex21,rex22,rex24,rex25,rex26,rex27,rex28,rex29	0	1	1	0	0	0	0	0	0	0	0	0	0	0	0	0	0	0	0	0	0	0	0	0	0	0	0	2
rex01,rex02,rex05,rex08,rex09,rex11,rex13,rex15,rex16,rex18:L-12:R0,rex19,rex20,rex21,rex22,rex24,rex25,rex26,rex27,rex28,rex29	0	2	0	0	0	0	0	0	0	0	0	0	0	0	0	0	0	0	0	0	0	0	0	0	0	0	0	2
rex01,rex02,rex05,rex08,rex09,rex11,rex13,rex16,rex17,rex18,rex19,rex20,rex21,rex22,rex24,rex25,rex26:L0:R4,rex27,rex28,rex29	0	1	0	0	0	0	0	0	0	0	0	0	0	0	1	0	0	0	0	0	0	0	0	0	0	0	0	2
rex01,rex02,rex05,rex08,rex09,rex11,rex13,rex16,rex17,rex18,rex19,rex20,rex29	0	0	2	0	0	0	0	0	0	0	0	0	0	0	0	0	0	0	0	0	0	0	0	0	0	0	0	2
rex01,rex02,rex05,rex08,rex09,rex11,rex13,rex16,rex18,rex19,rex20,rex21,rex22,rex23,rex24,rex25:L0:R26,rex27,rex28,rex29	0	0	0	0	0	0	0	0	0	0	0	0	0	0	0	0	0	0	0	0	0	2	0	0	0	0	0	2
rex01,rex02,rex05,rex08,rex09,rex11,rex13,rex16,rex18,rex19,rex20,rex21,rex24,rex25,rex26,rex27,rex28,rex29	0	0	1	0	0	0	0	0	0	0	0	0	0	0	0	0	0	0	0	0	0	0	1	0	0	0	0	2
rex01,rex02,rex05,rex08,rex09,rex11,rex13,rex16,rex18,rex19,rex20,rex21:L-3:R0,rex22,rex24,rex25:L0:R26,rex27,rex28,rex29	0	2	0	0	0	0	0	0	0	0	0	0	0	0	0	0	0	0	0	0	0	0	0	0	0	0	0	2
rex01,rex02,rex05,rex08,rex09,rex11,rex13,rex16:L0:R12,rex19,rex20,rex21,rex22,rex24,rex25,rex26,rex27,rex28,rex29	0	0	0	0	0	0	0	0	0	0	0	0	0	0	0	0	0	0	0	0	0	0	2	0	0	0	0	2
rex01,rex02,rex05,rex08,rex09,rex11,rex13,rex16:L0:R12,rex20,rex21,rex22,rex24,rex25,rex26,rex27,rex28,rex29	0	0	2	0	0	0	0	0	0	0	0	0	0	0	0	0	0	0	0	0	0	0	0	0	0	0	0	2
rex01,rex02,rex05,rex08,rex09,rex12,rex13,rex16,rex17,rex18,rex19,rex20,rex21,rex22,rex24,rex25,rex26,rex27,rex28,rex29	0	2	0	0	0	0	0	0	0	0	0	0	0	0	0	0	0	0	0	0	0	0	0	0	0	0	0	2
rex01,rex02,rex05,rex08,rex09,rex12,rex13,rex16:L0:R12,rex18,rex19,rex20,rex21,rex22,rex24,rex25,rex26,rex27,rex28,rex29	0	0	2	0	0	0	0	0	0	0	0	0	0	0	0	0	0	0	0	0	0	0	0	0	0	0	0	2
rex01,rex02,rex05,rex08,rex09,rex13,rex16,rex17,rex18,rex19,rex20,rex21:L-3:R0,rex22,rex24,rex25,rex26,rex27,rex28,rex29	1	0	0	0	0	0	0	0	0	0	0	0	0	0	0	0	0	0	0	1	0	0	0	0	0	0	0	2
rex01,rex02,rex05,rex08,rex09,rex13,rex16,rex18,rex19,rex20,rex21,rex22,rex24,rex25,rex26,rex29	0	2	0	0	0	0	0	0	0	0	0	0	0	0	0	0	0	0	0	0	0	0	0	0	0	0	0	2
rex01,rex02,rex05,rex08,rex09,rex13,rex16,rex18,rex19,rex20,rex21,rex22,rex24,rex25:L0:R26,rex28,rex29	0	0	0	0	0	0	0	0	0	0	1	0	0	0	0	0	0	0	0	1	0	0	0	0	0	0	0	2
rex01,rex02,rex05,rex08,rex09,rex13,rex16,rex18,rex19,rex20,rex21:L-3:R0,rex22,rex24,rex25,rex26:L0:R4,rex27,rex28,rex29	0	0	0	0	0	0	0	0	0	0	0	0	0	0	0	2	0	0	0	0	0	0	0	0	0	0	0	2
rex01,rex02,rex05,rex08,rex09,rex13,rex16,rex18,rex19,rex20,rex29	0	0	0	0	0	0	0	0	0	0	0	0	0	0	0	2	0	0	0	0	0	0	0	0	0	0	0	2
rex01,rex02,rex05,rex08,rex09,rex13,rex16,rex18,rex19,rex22,rex24,rex25,rex26,rex27,rex28,rex29	0	0	0	0	0	0	1	0	0	0	0	0	0	0	0	1	0	0	0	0	0	0	0	0	0	0	0	2
rex01,rex02,rex05,rex08,rex09,rex13,rex16,rex18:L-12:R0,rex19,rex20,rex21,rex22,rex23,rex24,rex25,rex26,rex27,rex28,rex29	0	0	1	0	0	0	0	0	0	0	0	0	0	0	0	0	1	0	0	0	0	0	0	0	0	0	0	2
rex01,rex02,rex05,rex08,rex09,rex13,rex16,rex18:L-12:R0,rex19,rex20,rex21,rex24,rex25,rex26,rex27,rex28,rex29	0	1	0	0	0	0	0	0	0	0	0	0	0	0	0	0	1	0	0	0	0	0	0	0	0	0	0	2
rex01,rex02,rex05,rex08,rex09,rex13,rex16,rex18:L-12:R0,rex19,rex20,rex29	0	0	0	0	0	0	0	0	0	0	0	0	0	0	0	0	2	0	0	0	0	0	0	0	0	0	0	2
rex01,rex02,rex05,rex08,rex09,rex13,rex16,rex19:L-13:R0,rex20,rex21,rex22,rex24,rex25,rex26,rex27,rex28,rex29	1	0	1	0	0	0	0	0	0	0	0	0	0	0	0	0	0	0	0	0	0	0	0	0	0	0	0	2
rex01,rex02,rex05,rex08,rex09,rex13,rex16:L0:R12,rex18,rex19,rex20,rex21,rex22,rex24,rex25,rex26:L0:R4,rex27,rex28,rex29	0	0	1	0	0	0	0	0	0	0	0	0	0	0	0	0	0	1	0	0	0	0	0	0	0	0	0	2
rex01,rex02,rex05,rex08,rex09,rex13,rex16:L0:R12,rex18:L-12:R0,rex19,rex20,rex21,rex22,rex24,rex25,rex26:L0:R4,rex27,rex28,rex29	0	0	0	0	0	0	0	0	0	0	0	0	0	0	0	0	0	0	0	0	0	2	0	0	0	0	0	2
rex01,rex02,rex05,rex08,rex09:L0:R-19,rex10,rex11,rex13,rex16,rex18,rex19,rex20,rex21,rex22,rex24,rex25:L0:R26,rex27,rex28,rex29	0	0	0	0	0	1	0	0	1	0	0	0	0	0	0	0	0	0	0	0	0	0	0	0	0	0	0	2
rex01,rex02,rex05,rex08,rex09:L0:R-19,rex19,rex20,rex21,rex22,rex24,rex25,rex26,rex27,rex28,rex29	2	0	0	0	0	0	0	0	0	0	0	0	0	0	0	0	0	0	0	0	0	0	0	0	0	0	0	2
rex01,rex02,rex05,rex08,rex10,rex13,rex16:L0:R12,rex18,rex19,rex20,rex21,rex22,rex24,rex25,rex26,rex27,rex28,rex29	0	2	0	0	0	0	0	0	0	0	0	0	0	0	0	0	0	0	0	0	0	0	0	0	0	0	0	2
rex01,rex02,rex05,rex08:L-4463:R0,rex08:L0:R-2398,rex09,rex10,rex11,rex13,rex16,rex18:L-12:R0,rex19,rex20,rex21,rex22,rex24,rex25:L0:R26,rex27,rex28,rex29	0	0	0	0	0	0	2	0	0	0	0	0	0	0	0	0	0	0	0	0	0	0	0	0	0	0	0	2
rex01,rex02,rex05,rex08:L-4463:R0,rex08:L0:R-2445,rex09,rex10,rex13,rex16,rex18,rex19,rex20,rex21,rex22,rex24,rex25:L0:R26,rex27,rex28,rex29	1	0	1	0	0	0	0	0	0	0	0	0	0	0	0	0	0	0	0	0	0	0	0	0	0	0	0	2
rex01,rex02,rex05,rex08:L0:R-3242,rex11:L-47:R0,rex13,rex16,rex18,rex19,rex20,rex21,rex22,rex24,rex25,rex26:L0:R4,rex27,rex28,rex29	0	0	0	0	0	0	0	0	0	0	0	0	0	0	0	0	0	0	2	0	0	0	0	0	0	0	0	2
rex01,rex02,rex05,rex08:L0:R-5231,rex09,rex10,rex13,rex16,rex18,rex19,rex20,rex21,rex22,rex24,rex25:L0:R26,rex27,rex28,rex29	0	0	0	0	0	0	0	0	0	0	0	0	0	0	0	0	0	0	0	0	0	0	0	0	0	0	2	2
rex01,rex02,rex05,rex08:L0:R-5231,rex09,rex10,rex13,rex16,rex18,rex19:L-13:R0,rex20,rex21,rex22,rex24,rex25,rex26,rex27,rex28,rex29	0	0	0	0	0	0	0	0	0	0	0	0	0	0	0	0	0	0	0	0	0	0	0	0	0	0	2	2
rex01,rex02,rex05,rex08:L0:R-5231,rex09,rex11,rex13,rex16,rex18,rex19,rex20,rex21,rex22,rex24,rex25,rex26,rex27,rex28,rex29	0	2	0	0	0	0	0	0	0	0	0	0	0	0	0	0	0	0	0	0	0	0	0	0	0	0	0	2
rex01,rex02,rex05,rex09,rex10,rex11,rex13,rex15,rex16,rex18,rex19,rex20,rex21:L-3:R0,rex22,rex24,rex25,rex26,rex27,rex28,rex29	0	0	2	0	0	0	0	0	0	0	0	0	0	0	0	0	0	0	0	0	0	0	0	0	0	0	0	2
rex01,rex02,rex05,rex09,rex10,rex11,rex13,rex15,rex16:L0:R12,rex18,rex19,rex20,rex21:L-3:R0,rex22,rex24,rex25,rex26,rex27,rex28,rex29	0	0	2	0	0	0	0	0	0	0	0	0	0	0	0	0	0	0	0	0	0	0	0	0	0	0	0	2
rex01,rex02,rex05,rex09,rex10,rex11,rex13,rex16,rex17,rex18,rex19:L-13:R0,rex20,rex21,rex22,rex24,rex25,rex26,rex27,rex28,rex29	0	0	1	0	0	0	0	0	0	0	0	1	0	0	0	0	0	0	0	0	0	0	0	0	0	0	0	2
rex01,rex02,rex05,rex09,rex10,rex11,rex13,rex16,rex18,rex19,rex20,rex21,rex22,rex24,rex25,rex27,rex28,rex29	1	0	0	0	0	0	0	0	0	0	0	0	0	0	0	0	0	0	0	0	1	0	0	0	0	0	0	2
rex01,rex02,rex05,rex09,rex10,rex11,rex13,rex16,rex18,rex19,rex20,rex21,rex25,rex26,rex27,rex28,rex29	0	0	0	0	0	0	0	0	0	0	0	0	0	0	0	0	1	0	1	0	0	0	0	0	0	0	0	2
rex01,rex02,rex05,rex09,rex10,rex11,rex13,rex16,rex18,rex19,rex20,rex22,rex24,rex25,rex26,rex27,rex28,rex29	1	0	0	0	0	0	0	0	0	1	0	0	0	0	0	0	0	0	0	0	0	0	0	0	0	0	0	2
rex01,rex02,rex05,rex09,rex10,rex11,rex13,rex16,rex18:L-12:R0,rex19,rex20,rex21:L-3:R0,rex22,rex24,rex25,rex26:L0:R4,rex27,rex28,rex29	0	1	0	0	0	0	0	0	0	0	0	0	0	0	1	0	0	0	0	0	0	0	0	0	0	0	0	2
rex01,rex02,rex05,rex09,rex10,rex13,rex16,rex18,rex19,rex20,rex21,rex24,rex25,rex26,rex27,rex28,rex29	0	0	1	0	0	0	0	0	0	0	0	0	0	0	0	0	1	0	0	0	0	0	0	0	0	0	0	2
rex01,rex02,rex05,rex09,rex10,rex13,rex16,rex18,rex19,rex20,rex22,rex24,rex25,rex26,rex27,rex28,rex29	0	0	0	0	2	0	0	0	0	0	0	0	0	0	0	0	0	0	0	0	0	0	0	0	0	0	0	2
rex01,rex02,rex05,rex09,rex10,rex13,rex16,rex18,rex19:L-13:R0,rex20,rex21,rex22,rex24,rex25:L0:R26,rex27,rex28,rex29	0	1	0	0	0	0	0	0	0	0	0	0	0	0	0	0	0	0	0	0	0	0	1	0	0	0	0	2
rex01,rex02,rex05,rex09,rex10,rex13,rex16,rex18:L-12:R0,rex19,rex20,rex21,rex22,rex23:L0:R4,rex24,rex25,rex26,rex27,rex28,rex29	1	0	0	0	0	0	0	0	0	0	0	0	0	0	0	0	0	0	0	0	1	0	0	0	0	0	0	2
rex01,rex02,rex05,rex09,rex10,rex13,rex16,rex18:L-12:R0,rex19:L-13:R0,rex20,rex21,rex22,rex24,rex25,rex26,rex27,rex28,rex29	0	0	0	0	0	0	0	0	0	0	0	0	0	0	0	0	0	0	0	0	0	0	0	1	1	0	0	2
rex01,rex02,rex05,rex09,rex10,rex13,rex16,rex19:L-13:R0,rex20,rex21,rex22,rex24,rex25,rex26,rex27,rex28,rex29	1	0	1	0	0	0	0	0	0	0	0	0	0	0	0	0	0	0	0	0	0	0	0	0	0	0	0	2
rex01,rex02,rex05,rex09,rex11,rex13,rex16,rex17,rex18,rex19:L-13:R0,rex20,rex21,rex22,rex24,rex25,rex26,rex27,rex28,rex29	1	1	0	0	0	0	0	0	0	0	0	0	0	0	0	0	0	0	0	0	0	0	0	0	0	0	0	2
rex01,rex02,rex05,rex09,rex11,rex13,rex16,rex18,rex19,rex20,rex21,rex22,rex24,rex25,rex27,rex28,rex29	0	0	0	0	0	2	0	0	0	0	0	0	0	0	0	0	0	0	0	0	0	0	0	0	0	0	0	2
rex01,rex02,rex05,rex09,rex11,rex13,rex16,rex18,rex19,rex20,rex21,rex22,rex24:L9:R0,rex25,rex26,rex27,rex28,rex29	0	0	2	0	0	0	0	0	0	0	0	0	0	0	0	0	0	0	0	0	0	0	0	0	0	0	0	2
rex01,rex02,rex05,rex09,rex11,rex13,rex16,rex18:L-12:R0,rex19,rex20,rex21:L-3:R0,rex22,rex24,rex25,rex26,rex27,rex28,rex29	1	1	0	0	0	0	0	0	0	0	0	0	0	0	0	0	0	0	0	0	0	0	0	0	0	0	0	2
rex01,rex02,rex05,rex09,rex11,rex13,rex16,rex19,rex20,rex21,rex22,rex24,rex25,rex26,rex27,rex28,rex29	0	0	0	0	0	0	0	0	0	0	0	0	0	0	0	0	2	0	0	0	0	0	0	0	0	0	0	2
rex01,rex02,rex05,rex09,rex11,rex13,rex16:L0:R12,rex18,rex19,rex20,rex21,rex22,rex24,rex25,rex26:L0:R4,rex27,rex28,rex29	1	1	0	0	0	0	0	0	0	0	0	0	0	0	0	0	0	0	0	0	0	0	0	0	0	0	0	2
rex01,rex02,rex05,rex09,rex11,rex13,rex16:L0:R12,rex18,rex19,rex20,rex21,rex22,rex24,rex25:L0:R26,rex27,rex28,rex29	0	0	2	0	0	0	0	0	0	0	0	0	0	0	0	0	0	0	0	0	0	0	0	0	0	0	0	2
rex01,rex02,rex05,rex09,rex11:L-11:R0,rex13,rex16,rex18,rex19,rex20,rex21,rex22,rex24,rex25:L0:R26,rex27,rex28,rex29	0	1	0	0	0	0	0	0	0	0	0	0	0	0	1	0	0	0	0	0	0	0	0	0	0	0	0	2
rex01,rex02,rex05,rex09,rex13,rex16,rex17,rex18,rex19,rex20,rex21,rex22,rex23,rex24,rex25,rex26,rex27,rex28,rex29	0	0	1	0	0	0	0	0	0	0	0	0	0	0	0	0	1	0	0	0	0	0	0	0	0	0	0	2
rex01,rex02,rex05,rex09,rex13,rex16,rex17,rex18,rex19,rex20,rex21,rex22,rex23:L0:R4,rex24,rex25,rex26,rex27,rex28,rex29	0	0	1	0	0	0	0	0	0	0	0	0	0	0	0	0	1	0	0	0	0	0	0	0	0	0	0	2
rex01,rex02,rex05,rex09,rex13,rex16,rex17,rex18:L-12:R0,rex19,rex20,rex21,rex22,rex24,rex25,rex26,rex27,rex28,rex29	0	1	0	0	0	0	0	0	0	0	0	0	0	0	0	0	1	0	0	0	0	0	0	0	0	0	0	2
rex01,rex02,rex05,rex09,rex13,rex16,rex17:L0:R4,rex18,rex19,rex20,rex21,rex22,rex24,rex25,rex26,rex27,rex28,rex29	0	1	1	0	0	0	0	0	0	0	0	0	0	0	0	0	0	0	0	0	0	0	0	0	0	0	0	2
rex01,rex02,rex05,rex09,rex13,rex16,rex18,rex19,rex20,rex21,rex22,rex24,rex25,rex27,rex28,rex29	0	1	0	0	0	0	0	0	0	0	0	0	0	0	0	0	0	0	0	0	0	1	0	0	0	0	0	2
rex01,rex02,rex05,rex09,rex13,rex16,rex18:L-12:R0,rex19,rex20,rex21,rex22,rex23:L0:R4,rex24,rex25,rex26,rex27,rex28,rex29	0	0	0	0	0	0	0	0	0	0	0	0	0	0	0	0	0	0	0	0	0	2	0	0	0	0	0	2
rex01,rex02,rex05,rex09,rex13,rex16,rex18:L-12:R0,rex19,rex20,rex21,rex24,rex25,rex26,rex27,rex28,rex29	0	1	0	0	0	0	0	0	0	0	0	0	0	0	0	0	1	0	0	0	0	0	0	0	0	0	0	2
rex01,rex02,rex05,rex09,rex13,rex16:L0:R12,rex18,rex19,rex20,rex21,rex22,rex23,rex24,rex25,rex26,rex27,rex28,rex29	0	0	2	0	0	0	0	0	0	0	0	0	0	0	0	0	0	0	0	0	0	0	0	0	0	0	0	2
rex01,rex02,rex05,rex09,rex13,rex16:L0:R12,rex18,rex19,rex20,rex21,rex22,rex24,rex25,rex26:L0:R4,rex27,rex28,rex29	0	2	0	0	0	0	0	0	0	0	0	0	0	0	0	0	0	0	0	0	0	0	0	0	0	0	0	2
rex01,rex02,rex05,rex09,rex13,rex16:L0:R12,rex18,rex19,rex20,rex21,rex22,rex24,rex25:L0:R26,rex27,rex28,rex29	0	1	0	0	0	0	0	0	0	0	0	0	0	0	0	0	1	0	0	0	0	0	0	0	0	0	0	2
rex01,rex02,rex05,rex09,rex13,rex16:L0:R12,rex19,rex20,rex21,rex22,rex24,rex25,rex26,rex27,rex28,rex29	1	0	0	0	0	0	0	0	0	0	0	0	0	0	1	0	0	0	0	0	0	0	0	0	0	0	0	2
rex01,rex02,rex05,rex09:L0:R-19,rex10,rex11,rex13,rex16,rex18:L-12:R0,rex19,rex20,rex21,rex22,rex24,rex25,rex26,rex27,rex28,rex29	0	0	0	0	0	2	0	0	0	0	0	0	0	0	0	0	0	0	0	0	0	0	0	0	0	0	0	2
rex01,rex02,rex05,rex09:L0:R-19,rex10,rex13,rex16:L0:R12,rex18,rex19,rex20,rex21,rex22,rex24,rex25,rex26,rex27,rex28,rex29	2	0	0	0	0	0	0	0	0	0	0	0	0	0	0	0	0	0	0	0	0	0	0	0	0	0	0	2
rex01,rex02,rex05,rex09:L0:R-19,rex11,rex13,rex16,rex18,rex19,rex20,rex21,rex22,rex24,rex25,rex26,rex27,rex28,rex29	0	0	0	0	0	1	0	0	0	0	1	0	0	0	0	0	0	0	0	0	0	0	0	0	0	0	0	2
rex01,rex02,rex05,rex10,rex11,rex13,rex16,rex18,rex19,rex20,rex22,rex24,rex25,rex26,rex27,rex28,rex29	0	0	0	0	0	0	0	0	0	0	0	0	0	0	0	0	0	0	0	0	0	0	1	1	0	0	0	2
rex01,rex02,rex05,rex10,rex11,rex13,rex16,rex18,rex19:L-13:R0,rex20,rex21,rex22,rex24,rex25,rex26:L0:R4,rex27,rex28,rex29	0	0	0	0	0	0	0	0	0	0	0	0	1	0	0	0	0	0	0	0	0	0	0	0	0	0	1	2
rex01,rex02,rex05,rex10,rex11,rex13,rex16,rex18,rex19:L0:R93,rex22,rex24,rex25,rex26,rex27,rex28,rex29	0	0	0	0	0	0	0	0	0	0	0	0	0	0	0	0	0	0	0	0	1	0	0	1	0	0	0	2
rex01,rex02,rex05,rex10,rex11,rex13,rex16:L0:R12,rex18:L-12:R0,rex19,rex20,rex21,rex22,rex24,rex25:L0:R26,rex27,rex28,rex29	0	0	0	0	0	0	0	0	0	0	0	0	2	0	0	0	0	0	0	0	0	0	0	0	0	0	0	2
rex01,rex02,rex05,rex10,rex11:L-11:R0,rex13,rex16,rex18:L-12:R0,rex19,rex20,rex21,rex22,rex23,rex24,rex25,rex26,rex27,rex28,rex29	0	0	0	0	0	0	0	0	0	0	0	0	0	0	0	0	0	0	0	0	0	1	0	0	0	0	1	2
rex01,rex02,rex05,rex10,rex11:L-11:R0,rex13,rex16,rex19,rex20,rex21,rex22,rex24,rex25,rex26,rex27,rex28,rex29	0	0	0	0	0	0	0	0	0	0	0	0	0	0	0	0	0	0	0	0	0	0	2	0	0	0	0	2
rex01,rex02,rex05,rex10,rex11:L-11:R0,rex13,rex16:L0:R12,rex18,rex19,rex20,rex21,rex22,rex24,rex25,rex26,rex27,rex28,rex29	0	0	0	0	0	0	0	0	0	0	0	0	0	1	0	0	0	0	0	0	1	0	0	0	0	0	0	2
rex01,rex02,rex05,rex10,rex12,rex13,rex16,rex18,rex19,rex20,rex21,rex22,rex24,rex25,rex26,rex27,rex28,rex29	2	0	0	0	0	0	0	0	0	0	0	0	0	0	0	0	0	0	0	0	0	0	0	0	0	0	0	2
rex01,rex02,rex05,rex10,rex13,rex16,rex17,rex18:L-12:R0,rex19,rex20,rex21,rex22,rex24,rex25,rex26,rex27,rex28,rex29	0	1	0	0	0	0	0	0	0	0	0	0	0	0	0	0	0	1	0	0	0	0	0	0	0	0	0	2
rex01,rex02,rex05,rex10,rex13,rex16,rex17,rex19,rex20,rex21,rex22,rex24,rex25,rex26,rex27,rex28,rex29	0	1	0	0	0	0	0	0	0	0	0	0	0	0	0	0	0	1	0	0	0	0	0	0	0	0	0	2
rex01,rex02,rex05,rex10,rex13,rex16,rex18,rex19,rex20,rex21,rex22,rex24,rex27,rex28,rex29	0	0	0	0	0	0	0	0	1	0	0	0	0	0	0	1	0	0	0	0	0	0	0	0	0	0	0	2
rex01,rex02,rex05,rex10,rex13,rex16,rex18,rex19,rex20,rex21,rex22,rex24,rex28,rex29	0	0	0	0	0	0	0	1	0	0	0	0	0	0	1	0	0	0	0	0	0	0	0	0	0	0	0	2
rex01,rex02,rex05,rex10,rex13,rex16,rex18,rex19,rex20,rex21,rex25,rex26,rex27,rex28,rex29	0	0	0	0	0	0	0	0	1	0	0	0	0	0	0	0	0	0	1	0	0	0	0	0	0	0	0	2
rex01,rex02,rex05,rex10,rex13,rex16,rex18,rex19,rex20,rex21:L-3:R0,rex22,rex23,rex24,rex25,rex26,rex27,rex28,rex29	0	0	0	0	0	0	0	0	0	0	0	2	0	0	0	0	0	0	0	0	0	0	0	0	0	0	0	2
rex01,rex02,rex05,rex10,rex13,rex16,rex18,rex19,rex20,rex21:L-3:R0,rex22,rex23:L0:R4,rex24,rex25,rex26,rex27,rex28,rex29	0	0	0	0	0	0	0	0	0	0	0	2	0	0	0	0	0	0	0	0	0	0	0	0	0	0	0	2
rex01,rex02,rex05,rex10,rex13,rex16,rex18,rex19,rex21,rex22,rex24,rex25:L0:R26,rex27,rex28,rex29	0	0	0	0	0	0	0	0	0	0	0	0	1	0	0	0	0	0	0	0	0	0	0	0	1	0	0	2
rex01,rex02,rex05,rex10,rex13,rex16,rex18,rex19:L-13:R0,rex20,rex21:L-3:R0,rex22,rex24,rex25,rex26,rex27,rex28,rex29	0	0	0	0	0	0	0	0	0	0	0	0	0	0	0	0	0	0	1	1	0	0	0	0	0	0	0	2
rex01,rex02,rex05,rex10,rex13,rex16,rex18,rex19:L0:R93,rex22,rex24,rex25,rex26,rex27,rex28,rex29	0	0	0	0	0	0	0	0	0	0	0	1	0	0	0	0	1	0	0	0	0	0	0	0	0	0	0	2
rex01,rex02,rex05,rex10,rex13,rex16,rex18:L-12:R0,rex19,rex20,rex21,rex22,rex24:L9:R0,rex25,rex26:L0:R4,rex27,rex28,rex29	0	0	0	0	0	0	0	0	0	0	0	1	0	0	0	0	1	0	0	0	0	0	0	0	0	0	0	2
rex01,rex02,rex05,rex10,rex13,rex16,rex18:L-12:R0,rex19,rex20,rex29	0	0	0	0	0	0	0	0	0	0	0	0	0	0	0	0	1	0	0	0	1	0	0	0	0	0	0	2
rex01,rex02,rex05,rex10,rex13,rex16,rex18:L-12:R0,rex19:L-13:R0,rex20,rex21,rex22,rex24,rex25,rex26,rex27,rex28,rex29	0	0	0	0	0	0	0	0	0	0	0	0	0	0	0	0	0	0	0	0	0	1	0	0	0	1	0	2
rex01,rex02,rex05,rex10,rex13,rex16:L0:R12,rex18,rex19,rex20,rex21:L-3:R0,rex22,rex24,rex25,rex26,rex27,rex28,rex29	1	0	1	0	0	0	0	0	0	0	0	0	0	0	0	0	0	0	0	0	0	0	0	0	0	0	0	2
rex01,rex02,rex05,rex10,rex13,rex16:L0:R12,rex18:L-12:R0,rex19,rex20,rex21,rex22,rex24,rex25,rex26:L0:R4,rex27,rex28,rex29	0	0	0	0	0	0	0	0	0	0	0	0	0	0	0	1	0	0	0	0	0	0	0	0	0	0	1	2
rex01,rex02,rex05,rex10,rex16,rex19,rex20,rex21,rex22,rex24,rex25,rex26:L0:R4,rex27,rex28,rex29	0	0	0	0	0	0	0	0	0	0	0	0	0	0	0	0	2	0	0	0	0	0	0	0	0	0	0	2
rex01,rex02,rex05,rex10,rex16,rex19,rex20,rex21,rex22,rex24,rex25:L0:R26,rex27,rex28,rex29	0	0	0	0	0	0	0	0	0	0	0	0	0	0	0	0	2	0	0	0	0	0	0	0	0	0	0	2
rex01,rex02,rex05,rex11,rex13,rex16,rex18,rex19,rex20,rex21,rex22,rex24,rex25,rex28,rex29	0	0	0	0	0	0	0	0	0	0	0	0	1	0	0	0	0	0	1	0	0	0	0	0	0	0	0	2
rex01,rex02,rex05,rex11,rex13,rex16,rex18,rex19,rex20,rex21,rex22,rex24,rex27,rex28,rex29	0	0	0	0	0	0	0	0	0	0	0	0	0	1	0	0	1	0	0	0	0	0	0	0	0	0	0	2
rex01,rex02,rex05,rex11,rex13,rex16,rex18,rex19,rex20,rex21,rex22,rex24:L9:R0,rex25,rex26,rex27,rex28,rex29	0	0	0	0	0	0	0	0	0	0	0	0	0	0	0	0	0	0	0	0	2	0	0	0	0	0	0	2
rex01,rex02,rex05,rex11,rex13,rex16:L0:R12,rex18,rex19,rex20,rex21,rex22,rex24,rex25,rex26:L0:R4,rex27,rex28,rex29	0	1	1	0	0	0	0	0	0	0	0	0	0	0	0	0	0	0	0	0	0	0	0	0	0	0	0	2
rex01,rex02,rex05,rex11:L-11:R0,rex13,rex16,rex18,rex19,rex20,rex21,rex22,rex24,rex25:L0:R26,rex27,rex28,rex29	0	0	0	0	0	0	0	0	0	0	0	0	1	0	0	0	0	0	0	0	0	0	0	0	0	0	1	2
rex01,rex02,rex05,rex11:L-11:R0,rex13,rex16,rex18:L-12:R0,rex19,rex20,rex21,rex22,rex24,rex25,rex26,rex27,rex28,rex29	0	1	0	0	0	0	0	0	0	0	0	0	0	0	0	0	0	0	0	0	0	0	0	1	0	0	0	2
rex01,rex02,rex05,rex11:L-47:R0,rex13,rex16,rex18,rex19,rex20,rex21,rex22,rex24,rex25,rex26,rex27,rex28,rex29	0	0	0	0	0	0	0	0	0	0	0	0	1	0	0	0	0	0	0	0	0	0	0	1	0	0	0	2
rex01,rex02,rex05,rex13,rex16,rex18,rex19,rex20,rex24,rex25,rex26,rex27,rex28,rex29	0	0	0	0	1	0	0	0	0	0	0	0	0	0	0	0	0	0	0	0	0	0	0	0	0	1	0	2
rex01,rex02,rex05,rex13,rex16,rex18,rex19,rex21,rex22,rex24,rex25,rex26,rex27,rex28,rex29	0	0	0	0	1	0	0	0	0	0	0	0	0	0	1	0	0	0	0	0	0	0	0	0	0	0	0	2
rex01,rex02,rex05,rex13,rex16,rex18,rex19,rex22,rex24,rex25,rex26,rex27,rex28,rex29	1	0	1	0	0	0	0	0	0	0	0	0	0	0	0	0	0	0	0	0	0	0	0	0	0	0	0	2
rex01,rex02,rex05,rex13,rex16,rex18,rex19:L-13:R0,rex20,rex21,rex22,rex24,rex25:L0:R26,rex27,rex28,rex29	0	0	0	0	1	0	0	0	0	0	0	0	0	0	0	0	0	1	0	0	0	0	0	0	0	0	0	2
rex01,rex02,rex05,rex13,rex16,rex18:L-12:R0,rex19,rex20,rex21,rex22,rex24,rex25,rex27,rex28,rex29	0	0	0	0	0	0	0	0	0	0	0	0	0	0	0	0	1	1	0	0	0	0	0	0	0	0	0	2
rex01,rex02,rex05,rex13,rex16,rex18:L-12:R0,rex19:L-13:R0,rex20,rex21,rex22,rex24,rex25,rex26,rex27,rex28,rex29	0	0	1	0	0	0	0	0	0	0	0	0	0	0	0	0	0	0	0	0	0	0	0	1	0	0	0	2
rex01,rex02,rex05,rex13,rex16,rex21,rex22,rex24,rex25,rex26,rex27,rex28,rex29	0	0	0	0	1	0	0	0	0	0	0	0	0	0	0	0	0	1	0	0	0	0	0	0	0	0	0	2
rex01,rex02,rex05,rex13,rex16:L0:R12,rex19:L-13:R0,rex20,rex21,rex22,rex24,rex25,rex26,rex27,rex28,rex29	0	1	0	0	0	0	0	0	0	0	0	0	0	0	0	0	1	0	0	0	0	0	0	0	0	0	0	2
rex01,rex02,rex08,rex09,rex10,rex11:L-11:R0,rex13,rex16,rex18,rex19,rex20,rex21,rex22,rex24,rex25,rex26,rex27,rex28,rex29	0	1	1	0	0	0	0	0	0	0	0	0	0	0	0	0	0	0	0	0	0	0	0	0	0	0	0	2
rex01,rex02,rex08,rex09,rex10,rex13,rex16,rex17,rex18,rex19,rex20,rex21,rex22,rex24,rex25:L0:R26,rex27,rex28,rex29	0	0	0	0	0	0	0	0	0	0	0	2	0	0	0	0	0	0	0	0	0	0	0	0	0	0	0	2
rex01,rex02,rex08,rex09,rex10,rex13,rex16,rex18,rex19,rex20,rex21,rex22,rex24,rex25:L0:R26,rex27,rex28,rex29	0	0	1	0	0	0	0	0	0	0	0	1	0	0	0	0	0	0	0	0	0	0	0	0	0	0	0	2
rex01,rex02,rex08:L-4463:R0,rex08:L0:R-2445,rex09,rex11,rex13,rex16,rex18,rex19,rex20,rex21,rex22,rex24,rex25,rex26,rex27,rex28,rex29	0	2	0	0	0	0	0	0	0	0	0	0	0	0	0	0	0	0	0	0	0	0	0	0	0	0	0	2
rex01,rex02,rex09,rex10,rex13,rex16:L0:R12,rex18,rex19,rex20,rex21,rex22,rex24,rex25,rex26,rex27,rex28,rex29	0	0	0	0	0	0	0	0	0	0	0	0	0	0	0	0	2	0	0	0	0	0	0	0	0	0	0	2
rex01,rex02,rex09,rex11,rex13,rex16,rex18,rex19,rex20,rex21,rex22,rex24,rex25,rex26,rex27,rex28,rex29	0	0	0	0	0	0	0	0	0	0	2	0	0	0	0	0	0	0	0	0	0	0	0	0	0	0	0	2
rex01,rex02,rex10,rex11,rex13,rex16,rex17,rex18,rex19,rex20,rex21,rex22,rex24,rex25,rex26,rex27,rex28,rex29	0	2	0	0	0	0	0	0	0	0	0	0	0	0	0	0	0	0	0	0	0	0	0	0	0	0	0	2
rex01,rex02,rex10,rex11,rex13,rex16,rex18,rex19,rex20,rex21,rex22,rex24,rex25,rex26:L0:R4,rex27,rex28,rex29	0	0	0	0	0	0	0	0	0	0	0	0	0	0	0	0	0	0	0	0	2	0	0	0	0	0	0	2
rex01,rex02,rex10,rex11:L-11:R0,rex13,rex16,rex18,rex19,rex20,rex21,rex22,rex24,rex25,rex26,rex27,rex28,rex29	0	0	0	0	0	0	0	0	0	0	0	0	0	0	0	0	0	0	0	0	2	0	0	0	0	0	0	2
rex01,rex02,rex10,rex13,rex16,rex18,rex19,rex20,rex21,rex22,rex24,rex25:L0:R26,rex27,rex28,rex29	0	0	0	0	0	0	0	0	0	0	0	0	0	0	0	0	2	0	0	0	0	0	0	0	0	0	0	2
rex01,rex02,rex10,rex13,rex16,rex18,rex19:L-13:R0,rex20,rex21,rex22,rex24,rex25,rex26,rex27,rex28,rex29	0	0	0	0	0	0	0	0	0	0	0	0	0	0	0	0	2	0	0	0	0	0	0	0	0	0	0	2
rex01,rex02,rex13,rex16:L0:R12,rex18,rex19,rex20,rex21,rex22,rex24,rex25,rex26,rex27,rex28,rex29	0	0	1	0	0	0	0	0	0	0	0	0	0	0	0	0	0	0	0	0	1	0	0	0	0	0	0	2
rex01,rex05,rex08,rex09,rex11,rex13,rex16:L0:R12,rex18,rex19,rex20,rex21,rex22,rex24,rex25,rex26,rex27,rex28,rex29	2	0	0	0	0	0	0	0	0	0	0	0	0	0	0	0	0	0	0	0	0	0	0	0	0	0	0	2
rex01,rex05,rex09,rex10,rex11,rex13,rex16,rex18:L-12:R0,rex19,rex20,rex21,rex22,rex24,rex25,rex26,rex27,rex28,rex29	0	0	1	0	0	0	0	0	0	0	0	0	0	0	1	0	0	0	0	0	0	0	0	0	0	0	0	2
rex01,rex05,rex09,rex10,rex13,rex16:L0:R12,rex18,rex19,rex20,rex21,rex22,rex24,rex25,rex26,rex27,rex28,rex29	2	0	0	0	0	0	0	0	0	0	0	0	0	0	0	0	0	0	0	0	0	0	0	0	0	0	0	2
rex01,rex05,rex10,rex11,rex13,rex16,rex18,rex19,rex20,rex21,rex22,rex24,rex25,rex26:L0:R4,rex27,rex28,rex29	0	0	0	0	0	0	0	0	0	0	0	0	0	0	0	0	0	0	0	0	2	0	0	0	0	0	0	2
rex01,rex05,rex13,rex16,rex18:L-12:R0,rex19,rex20,rex21,rex22,rex24,rex25,rex26,rex27,rex28,rex29	1	0	1	0	0	0	0	0	0	0	0	0	0	0	0	0	0	0	0	0	0	0	0	0	0	0	0	2
rex01,rex02,rex05,rex08,rex09,rex10,rex13,rex24,rex25,rex26,rex27,rex28,rex29	0	0	0	1	0	0	0	0	0	0	0	0	0	0	0	0	0	0	0	0	0	0	0	0	0	0	0	1
rex01,rex02,rex05,rex09,rex10,rex13,rex16,rex17:L0:R4,rex18:L-12:R0,rex19,rex20,rex21,rex22,rex24,rex25,rex26,rex27,rex28,rex29	0	0	0	1	0	0	0	0	0	0	0	0	0	0	0	0	0	0	0	0	0	0	0	0	0	0	0	1
rex01,rex02,rex05,rex09,rex10,rex13,rex16,rex18,rex19,rex20,rex21,rex22,rex24,rex25,rex28,rex29	0	0	0	1	0	0	0	0	0	0	0	0	0	0	0	0	0	0	0	0	0	0	0	0	0	0	0	1
rex01,rex02,rex05,rex10,rex11,rex13,rex16:L0:R12,rex29	0	0	0	1	0	0	0	0	0	0	0	0	0	0	0	0	0	0	0	0	0	0	0	0	0	0	0	1
rex01,rex02,rex05,rex10,rex11:L-11:R0,rex13,rex16,rex18,rex19,rex20,rex21:L-3:R0,rex22,rex24,rex25:L0:R26,rex27,rex28,rex29	0	0	0	1	0	0	0	0	0	0	0	0	0	0	0	0	0	0	0	0	0	0	0	0	0	0	0	1
rex01,rex02,rex05,rex11,rex13,rex16,rex21,rex22,rex24,rex25,rex26,rex27,rex28,rex29	0	0	0	1	0	0	0	0	0	0	0	0	0	0	0	0	0	0	0	0	0	0	0	0	0	0	0	1
rex01,rex02,rex05,rex11,rex13,rex16:L0:R12,rex18:L-12:R0,rex19,rex20,rex21,rex22,rex24,rex25:L0:R26,rex27,rex28,rex29	0	0	0	1	0	0	0	0	0	0	0	0	0	0	0	0	0	0	0	0	0	0	0	0	0	0	0	1
rex01,rex02,rex05,rex13,rex16,rex18:L-12:R0,rex19,rex20,rex21,rex22,rex24:L9:R0,rex25,rex26,rex27,rex28,rex29	0	0	0	1	0	0	0	0	0	0	0	0	0	0	0	0	0	0	0	0	0	0	0	0	0	0	0	1
rex01,rex02,rex08:L0:R-1708,rex25,rex26,rex27,rex28,rex29	0	0	0	1	0	0	0	0	0	0	0	0	0	0	0	0	0	0	0	0	0	0	0	0	0	0	0	1
rex01,rex02,rex03,rex04,rex05,rex10,rex13,rex16,rex18,rex19,rex20,rex21,rex22,rex24,rex25:L0:R26,rex27,rex28,rex29	1	0	0	0	0	0	0	0	0	0	0	0	0	0	0	0	0	0	0	0	0	0	0	0	0	0	0	1
rex01,rex02,rex03,rex05,rex08,rex09,rex10,rex11,rex13,rex16,rex18:L-12:R0,rex19,rex20,rex21,rex22,rex24,rex25,rex26:L0:R4,rex27,rex28,rex29	0	1	0	0	0	0	0	0	0	0	0	0	0	0	0	0	0	0	0	0	0	0	0	0	0	0	0	1
rex01,rex02,rex03,rex05,rex08,rex09,rex10,rex13,rex16,rex18,rex19,rex20,rex21,rex22,rex24,rex25:L0:R26,rex27,rex28,rex29	0	1	0	0	0	0	0	0	0	0	0	0	0	0	0	0	0	0	0	0	0	0	0	0	0	0	0	1
rex01,rex02,rex03,rex05,rex08,rex09,rex10,rex13,rex16:L0:R12,rex18,rex19,rex20,rex21,rex22,rex24,rex25,rex26,rex27,rex28,rex29	1	0	0	0	0	0	0	0	0	0	0	0	0	0	0	0	0	0	0	0	0	0	0	0	0	0	0	1
rex01,rex02,rex03,rex05,rex08,rex09,rex11,rex13,rex16:L0:R12,rex18,rex19,rex20,rex21,rex22,rex24,rex25,rex26,rex27,rex28,rex29	0	0	1	0	0	0	0	0	0	0	0	0	0	0	0	0	0	0	0	0	0	0	0	0	0	0	0	1
rex01,rex02,rex03,rex05,rex08,rex09,rex13,rex16:L0:R12,rex18,rex19,rex20,rex21,rex22,rex24,rex25,rex26,rex27,rex28,rex29	0	1	0	0	0	0	0	0	0	0	0	0	0	0	0	0	0	0	0	0	0	0	0	0	0	0	0	1
rex01,rex02,rex03,rex05,rex08,rex09:L0:R-19,rex16,rex18,rex19,rex20,rex21,rex22,rex24:L9:R0,rex25:L0:R26,rex27,rex28,rex29	0	0	1	0	0	0	0	0	0	0	0	0	0	0	0	0	0	0	0	0	0	0	0	0	0	0	0	1
rex01,rex02,rex03,rex05,rex09,rex10,rex13,rex16,rex18,rex19,rex20,rex21,rex22,rex24,rex25:L0:R26,rex27,rex28,rex29	0	0	0	0	0	0	0	1	0	0	0	0	0	0	0	0	0	0	0	0	0	0	0	0	0	0	0	1
rex01,rex02,rex03,rex05,rex09,rex10,rex13,rex16,rex18,rex19,rex20,rex21:L-3:R0,rex22,rex24,rex25,rex26:L0:R4,rex27,rex28,rex29	0	0	0	0	0	0	0	1	0	0	0	0	0	0	0	0	0	0	0	0	0	0	0	0	0	0	0	1
rex01,rex02,rex03,rex05,rex09,rex13,rex16,rex18:L-12:R0,rex19,rex20,rex21,rex22,rex24,rex25,rex26,rex27,rex28,rex29	0	1	0	0	0	0	0	0	0	0	0	0	0	0	0	0	0	0	0	0	0	0	0	0	0	0	0	1
rex01,rex02,rex03,rex05,rex09:L0:R-19,rex10,rex13,rex16,rex18,rex19,rex20,rex21,rex22,rex24,rex25,rex26,rex27,rex28,rex29	0	0	0	0	0	0	0	1	0	0	0	0	0	0	0	0	0	0	0	0	0	0	0	0	0	0	0	1
rex01,rex02,rex03,rex05,rex10,rex11,rex13,rex16:L0:R12,rex18,rex19,rex20,rex21,rex22,rex24,rex25,rex26,rex27,rex28,rex29	0	0	1	0	0	0	0	0	0	0	0	0	0	0	0	0	0	0	0	0	0	0	0	0	0	0	0	1
rex01,rex02,rex03,rex05,rex10,rex13,rex16,rex18,rex19,rex20,rex21,rex22,rex24:L9:R0,rex25,rex26,rex27,rex28,rex29	0	0	0	0	0	0	0	0	0	0	1	0	0	0	0	0	0	0	0	0	0	0	0	0	0	0	0	1
rex01,rex02,rex04,rex05,rex07,rex08,rex09,rex13,rex16:L0:R12,rex18,rex19,rex20,rex21,rex22,rex24,rex25,rex26,rex27,rex28,rex29	1	0	0	0	0	0	0	0	0	0	0	0	0	0	0	0	0	0	0	0	0	0	0	0	0	0	0	1
rex01,rex02,rex04,rex05,rex08,rex09,rex10,rex11,rex13,rex16,rex17,rex18,rex19,rex20,rex21,rex22,rex24,rex25,rex26,rex27,rex28,rex29	0	1	0	0	0	0	0	0	0	0	0	0	0	0	0	0	0	0	0	0	0	0	0	0	0	0	0	1
rex01,rex02,rex04,rex05,rex08,rex09,rex10,rex11,rex13,rex16,rex18,rex19,rex20,rex21,rex22,rex24,rex25,rex26:L0:R4,rex27,rex28,rex29	0	0	0	0	0	0	0	0	0	0	0	0	0	0	0	0	0	0	0	0	0	0	0	0	0	1	0	1
rex01,rex02,rex04,rex05,rex08,rex09,rex10,rex11,rex13,rex16,rex18,rex19,rex20,rex21,rex22,rex24:L9:R0,rex25,rex26,rex27,rex28,rex29	0	0	0	0	0	0	0	0	0	0	0	0	0	0	0	0	0	0	0	0	0	0	1	0	0	0	0	1
rex01,rex02,rex04,rex05,rex08,rex09,rex10,rex11,rex13,rex16,rex18:L-12:R0,rex19:L-13:R0,rex20,rex21,rex22,rex24,rex25,rex26,rex27,rex28,rex29	0	0	1	0	0	0	0	0	0	0	0	0	0	0	0	0	0	0	0	0	0	0	0	0	0	0	0	1
rex01,rex02,rex04,rex05,rex08,rex09,rex10,rex13,rex14,rex16,rex17,rex18,rex19,rex20,rex21,rex22,rex24,rex25,rex26,rex27,rex28,rex29	0	0	1	0	0	0	0	0	0	0	0	0	0	0	0	0	0	0	0	0	0	0	0	0	0	0	0	1
rex01,rex02,rex04,rex05,rex08,rex09,rex11,rex13,rex16,rex18,rex19:L-13:R0,rex20,rex21,rex22,rex24,rex25,rex26,rex27,rex28,rex29	0	0	1	0	0	0	0	0	0	0	0	0	0	0	0	0	0	0	0	0	0	0	0	0	0	0	0	1
rex01,rex02,rex04,rex05,rex10,rex11,rex13,rex16,rex17,rex18,rex19,rex20,rex21,rex22,rex24,rex25,rex26,rex27,rex28,rex29	0	0	0	0	0	0	0	0	0	0	0	0	0	0	0	0	0	0	0	0	0	0	1	0	0	0	0	1
rex01,rex02,rex04,rex05,rex10,rex11,rex13,rex16,rex19,rex20,rex21,rex22,rex24,rex25,rex26,rex27,rex28,rex29	0	0	0	0	0	0	0	0	0	0	0	0	0	0	0	0	0	0	0	0	0	0	1	0	0	0	0	1
rex01,rex02,rex04,rex05,rex10,rex11,rex13,rex16:L0:R12,rex18:L-12:R0,rex19,rex20,rex21,rex22,rex24,rex25,rex26,rex27,rex28,rex29	0	0	0	0	0	0	0	0	0	0	0	0	0	0	0	0	0	0	0	0	0	0	1	0	0	0	0	1
rex01,rex02,rex04,rex05,rex10,rex11,rex16,rex18,rex19,rex20,rex21,rex22,rex24,rex25,rex26,rex27,rex28,rex29	0	0	0	0	0	0	0	0	0	0	0	0	0	0	0	0	0	0	0	0	0	0	1	0	0	0	0	1
rex01,rex02,rex04,rex05,rex10,rex11:L-11:R0,rex13,rex16,rex18,rex19,rex20,rex21,rex22,rex24,rex25,rex26,rex27,rex28,rex29	0	0	0	0	0	0	0	0	0	0	0	0	0	0	0	0	0	0	0	0	0	0	1	0	0	0	0	1
rex01,rex02,rex04,rex05,rex13,rex16,rex17,rex18,rex19:L-13:R0,rex20,rex21,rex22,rex24,rex25,rex26,rex27,rex28,rex29	1	0	0	0	0	0	0	0	0	0	0	0	0	0	0	0	0	0	0	0	0	0	0	0	0	0	0	1
rex01,rex02,rex05,rex06,rex08,rex09,rex10,rex11,rex13,rex16,rex18:L-12:R0,rex19,rex20,rex21,rex22,rex24,rex25,rex26,rex27,rex28,rex29	0	1	0	0	0	0	0	0	0	0	0	0	0	0	0	0	0	0	0	0	0	0	0	0	0	0	0	1
rex01,rex02,rex05,rex06,rex08,rex09,rex10,rex11,rex13,rex16,rex19,rex20,rex21,rex22,rex24,rex25,rex26,rex27,rex28,rex29	0	0	0	0	0	0	0	0	0	0	0	0	0	0	0	0	0	0	0	0	1	0	0	0	0	0	0	1
rex01,rex02,rex05,rex06,rex08,rex09,rex10,rex11,rex13,rex16:L0:R12,rex18,rex19,rex20,rex21,rex22,rex24,rex25,rex26,rex27,rex28,rex29	0	0	1	0	0	0	0	0	0	0	0	0	0	0	0	0	0	0	0	0	0	0	0	0	0	0	0	1
rex01,rex02,rex05,rex06,rex08,rex09,rex10,rex13,rex16:L0:R12,rex19:L-13:R0,rex20,rex21,rex22,rex24,rex25,rex26,rex27,rex28,rex29	0	1	0	0	0	0	0	0	0	0	0	0	0	0	0	0	0	0	0	0	0	0	0	0	0	0	0	1
rex01,rex02,rex05,rex06,rex08,rex09,rex11,rex13,rex16,rex17,rex18,rex19,rex20,rex21,rex22,rex24,rex25,rex26,rex27,rex28,rex29	0	0	1	0	0	0	0	0	0	0	0	0	0	0	0	0	0	0	0	0	0	0	0	0	0	0	0	1
rex01,rex02,rex05,rex06,rex08,rex09,rex11,rex13,rex16,rex18:L-12:R0,rex19,rex20,rex21,rex22,rex24,rex25,rex26,rex27,rex28,rex29	0	1	0	0	0	0	0	0	0	0	0	0	0	0	0	0	0	0	0	0	0	0	0	0	0	0	0	1
rex01,rex02,rex05,rex06,rex09,rex10,rex13,rex16,rex18,rex19,rex20,rex21,rex22,rex24:L9:R0,rex25,rex26,rex27,rex28,rex29	0	0	0	0	0	0	0	0	0	0	1	0	0	0	0	0	0	0	0	0	0	0	0	0	0	0	0	1
rex01,rex02,rex05,rex06,rex09,rex11,rex13,rex16,rex18,rex19,rex20,rex21,rex22,rex24,rex25,rex26:L0:R4,rex27,rex28,rex29	0	1	0	0	0	0	0	0	0	0	0	0	0	0	0	0	0	0	0	0	0	0	0	0	0	0	0	1
rex01,rex02,rex05,rex06,rex09,rex11,rex13,rex16:L0:R12,rex18:L-12:R0,rex19,rex20,rex21,rex22,rex24,rex25,rex26,rex27,rex28,rex29	0	0	1	0	0	0	0	0	0	0	0	0	0	0	0	0	0	0	0	0	0	0	0	0	0	0	0	1
rex01,rex02,rex05,rex06,rex09,rex11:L-11:R0,rex13,rex16,rex18:L-12:R0,rex19,rex20,rex21,rex22,rex24,rex25,rex26,rex27,rex28,rex29	0	0	1	0	0	0	0	0	0	0	0	0	0	0	0	0	0	0	0	0	0	0	0	0	0	0	0	1
rex01,rex02,rex05,rex06,rex10,rex11,rex13,rex16,rex18:L-12:R0,rex19,rex20,rex21:L-3:R0,rex22,rex24,rex25,rex26,rex27,rex28,rex29	0	0	0	0	0	0	0	0	0	1	0	0	0	0	0	0	0	0	0	0	0	0	0	0	0	0	0	1
rex01,rex02,rex05,rex07,rex08,rex09,rex10,rex13,rex16,rex18,rex19,rex20,rex21,rex22,rex24,rex25:L0:R26,rex27,rex28,rex29	0	1	0	0	0	0	0	0	0	0	0	0	0	0	0	0	0	0	0	0	0	0	0	0	0	0	0	1
rex01,rex02,rex05,rex07,rex08,rex09,rex11,rex13,rex16:L0:R12,rex18,rex19,rex20,rex21,rex22,rex24,rex25,rex26,rex27,rex28,rex29	0	0	1	0	0	0	0	0	0	0	0	0	0	0	0	0	0	0	0	0	0	0	0	0	0	0	0	1
rex01,rex02,rex05,rex07,rex08,rex13,rex16,rex18,rex19,rex20,rex21,rex22,rex24,rex25,rex26,rex27,rex28,rex29	1	0	0	0	0	0	0	0	0	0	0	0	0	0	0	0	0	0	0	0	0	0	0	0	0	0	0	1
rex01,rex02,rex05,rex07:L0:R-465,rex08,rex09,rex10,rex13,rex16,rex18,rex19,rex20,rex21,rex22,rex24,rex25:L0:R26,rex27,rex28,rex29	0	0	0	0	0	0	0	0	0	0	0	0	0	0	0	0	0	0	0	0	0	0	0	0	1	0	0	1
rex01,rex02,rex05,rex07:L0:R-465,rex08,rex09,rex10,rex13,rex16,rex18:L-12:R0,rex19,rex20,rex21,rex22,rex24,rex25,rex26,rex27,rex28,rex29	1	0	0	0	0	0	0	0	0	0	0	0	0	0	0	0	0	0	0	0	0	0	0	0	0	0	0	1
rex01,rex02,rex05,rex07:L0:R-465,rex08,rex09,rex11,rex13,rex16,rex18,rex19,rex20,rex21,rex22,rex24,rex25,rex26,rex27,rex28,rex29	0	1	0	0	0	0	0	0	0	0	0	0	0	0	0	0	0	0	0	0	0	0	0	0	0	0	0	1
rex01,rex02,rex05,rex07:L0:R-465,rex08,rex09:L0:R-19,rex10,rex11,rex13,rex16,rex18,rex19,rex20,rex21,rex22,rex24,rex25,rex26,rex27,rex28,rex29	1	0	0	0	0	0	0	0	0	0	0	0	0	0	0	0	0	0	0	0	0	0	0	0	0	0	0	1
rex01,rex02,rex05,rex07:L0:R-465,rex10,rex13,rex16,rex18,rex19,rex20,rex21,rex22,rex24,rex25:L0:R26,rex27,rex28,rex29	0	1	0	0	0	0	0	0	0	0	0	0	0	0	0	0	0	0	0	0	0	0	0	0	0	0	0	1
rex01,rex02,rex05,rex08,rex09,rex10,rex11,rex13,rex14,rex16,rex18,rex19,rex20,rex21,rex22,rex24,rex25:L0:R26,rex27,rex28,rex29	0	0	0	0	0	0	0	0	0	0	0	0	0	0	0	0	0	0	0	0	0	0	0	0	1	0	0	1
rex01,rex02,rex05,rex08,rex09,rex10,rex11,rex13,rex14,rex16,rex18,rex19:L-13:R0,rex20,rex21,rex22,rex24,rex25,rex26,rex27,rex28,rex29	0	0	0	0	0	0	0	0	0	0	0	0	0	0	0	0	0	0	0	0	0	0	0	0	1	0	0	1
rex01,rex02,rex05,rex08,rex09,rex10,rex11,rex13,rex14,rex16,rex19,rex20,rex21,rex22,rex24,rex25,rex26,rex27,rex28,rex29	0	1	0	0	0	0	0	0	0	0	0	0	0	0	0	0	0	0	0	0	0	0	0	0	0	0	0	1
rex01,rex02,rex05,rex08,rex09,rex10,rex11,rex13,rex15,rex16,rex17:L0:R4,rex18:L-12:R0,rex19,rex20,rex21,rex22,rex24,rex25,rex26,rex27,rex28,rex29	0	1	0	0	0	0	0	0	0	0	0	0	0	0	0	0	0	0	0	0	0	0	0	0	0	0	0	1
rex01,rex02,rex05,rex08,rex09,rex10,rex11,rex13,rex15,rex16,rex18:L-12:R0,rex19,rex20,rex21,rex22,rex24,rex25,rex27,rex28,rex29	0	0	0	0	0	0	0	0	0	0	0	0	0	0	0	0	0	0	0	0	0	0	1	0	0	0	0	1
rex01,rex02,rex05,rex08,rex09,rex10,rex11,rex13,rex16,rex17,rex18,rex19,rex20,rex21,rex22,rex24:L9:R0,rex25:L0:R26,rex27,rex28,rex29	0	0	0	0	0	1	0	0	0	0	0	0	0	0	0	0	0	0	0	0	0	0	0	0	0	0	0	1
rex01,rex02,rex05,rex08,rex09,rex10,rex11,rex13,rex16,rex17,rex18,rex19,rex29	0	0	1	0	0	0	0	0	0	0	0	0	0	0	0	0	0	0	0	0	0	0	0	0	0	0	0	1
rex01,rex02,rex05,rex08,rex09,rex10,rex11,rex13,rex16,rex17,rex18,rex20,rex21,rex22,rex24,rex25,rex26,rex27,rex28,rex29	0	0	1	0	0	0	0	0	0	0	0	0	0	0	0	0	0	0	0	0	0	0	0	0	0	0	0	1
rex01,rex02,rex05,rex08,rex09,rex10,rex11,rex13,rex16,rex17:L0:R4,rex18:L-12:R0,rex19,rex20,rex21,rex22,rex23:L0:R4,rex24,rex25,rex26,rex27,rex28,rex29	0	0	0	0	0	0	0	0	0	0	0	0	0	0	0	0	0	0	0	0	0	1	0	0	0	0	0	1
rex01,rex02,rex05,rex08,rex09,rex10,rex11,rex13,rex16,rex17:L0:R4,rex18:L-12:R0,rex19,rex20,rex21,rex22,rex24,rex25,rex26:L0:R4,rex27,rex28,rex29	1	0	0	0	0	0	0	0	0	0	0	0	0	0	0	0	0	0	0	0	0	0	0	0	0	0	0	1
rex01,rex02,rex05,rex08,rex09,rex10,rex11,rex13,rex16,rex18,rex19,rex20,rex21,rex22,rex24,rex28,rex29	0	0	0	0	0	0	0	0	0	0	0	0	0	0	0	0	0	0	0	0	0	1	0	0	0	0	0	1
rex01,rex02,rex05,rex08,rex09,rex10,rex11,rex13,rex16,rex18,rex19,rex20,rex21,rex22,rex24:L9:R0,rex25,rex26:L0:R4,rex27,rex28,rex29	0	0	0	0	0	0	0	0	1	0	0	0	0	0	0	0	0	0	0	0	0	0	0	0	0	0	0	1
rex01,rex02,rex05,rex08,rex09,rex10,rex11,rex13,rex16,rex18,rex19,rex20,rex21,rex22,rex24:L9:R0,rex25,rex28,rex29	0	0	0	0	0	0	0	0	0	0	0	0	0	0	0	0	1	0	0	0	0	0	0	0	0	0	0	1
rex01,rex02,rex05,rex08,rex09,rex10,rex11,rex13,rex16,rex18,rex19,rex20,rex21,rex22,rex26:L0:R4,rex27,rex28,rex29	0	1	0	0	0	0	0	0	0	0	0	0	0	0	0	0	0	0	0	0	0	0	0	0	0	0	0	1
rex01,rex02,rex05,rex08,rex09,rex10,rex11,rex13,rex16,rex18,rex19,rex20,rex21,rex24,rex25,rex26:L0:R4,rex27,rex28,rex29	0	0	0	0	0	0	0	0	0	0	0	0	0	0	0	0	1	0	0	0	0	0	0	0	0	0	0	1
rex01,rex02,rex05,rex08,rex09,rex10,rex11,rex13,rex16,rex18,rex19,rex20,rex21,rex25,rex26,rex27,rex28,rex29	0	0	0	0	0	0	0	0	0	0	0	0	0	0	0	0	0	0	0	0	0	1	0	0	0	0	0	1
rex01,rex02,rex05,rex08,rex09,rex10,rex11,rex13,rex16,rex18,rex19,rex20,rex21:L-3:R0,rex24,rex25,rex26,rex27,rex28,rex29	0	0	0	0	0	0	0	0	0	0	0	0	0	0	0	0	1	0	0	0	0	0	0	0	0	0	0	1
rex01,rex02,rex05,rex08,rex09,rex10,rex11,rex13,rex16,rex18,rex19,rex20,rex24,rex25,rex26,rex27,rex28,rex29	0	1	0	0	0	0	0	0	0	0	0	0	0	0	0	0	0	0	0	0	0	0	0	0	0	0	0	1
rex01,rex02,rex05,rex08,rex09,rex10,rex11,rex13,rex16,rex18,rex19,rex20,rex24,rex25:L0:R26,rex27,rex28,rex29	0	1	0	0	0	0	0	0	0	0	0	0	0	0	0	0	0	0	0	0	0	0	0	0	0	0	0	1
rex01,rex02,rex05,rex08,rex09,rex10,rex11,rex13,rex16,rex18,rex19:L0:R93,rex20,rex21,rex22,rex24,rex25:L0:R26,rex27,rex28,rex29	0	0	0	0	0	0	0	1	0	0	0	0	0	0	0	0	0	0	0	0	0	0	0	0	0	0	0	1
rex01,rex02,rex05,rex08,rex09,rex10,rex11,rex13,rex16,rex18,rex19:L0:R93,rex24,rex25,rex26,rex27,rex28,rex29	0	1	0	0	0	0	0	0	0	0	0	0	0	0	0	0	0	0	0	0	0	0	0	0	0	0	0	1
rex01,rex02,rex05,rex08,rex09,rex10,rex11,rex13,rex16,rex18:L-12:R0,rex19,rex20,rex21,rex22,rex23,rex24,rex25,rex26:L0:R4,rex27,rex28,rex29	0	0	0	0	0	0	0	0	0	0	0	0	0	0	0	0	0	0	0	0	0	1	0	0	0	0	0	1
rex01,rex02,rex05,rex08,rex09,rex10,rex11,rex13,rex16,rex18:L-12:R0,rex19,rex20,rex21,rex22,rex23,rex24,rex25:L0:R26,rex27,rex28,rex29	0	0	0	0	0	0	0	0	0	0	0	0	0	0	0	0	0	0	0	0	0	0	0	0	1	0	0	1
rex01,rex02,rex05,rex08,rex09,rex10,rex11,rex13,rex16,rex18:L-12:R0,rex19,rex20,rex21,rex22,rex23:L0:R4,rex24,rex25,rex26:L0:R4,rex27,rex28,rex29	0	0	0	0	0	0	0	0	0	0	0	0	0	0	0	0	0	0	0	0	0	1	0	0	0	0	0	1
rex01,rex02,rex05,rex08,rex09,rex10,rex11,rex13,rex16,rex18:L-12:R0,rex19,rex20,rex21,rex22,rex24,rex25,rex27,rex28,rex29	0	1	0	0	0	0	0	0	0	0	0	0	0	0	0	0	0	0	0	0	0	0	0	0	0	0	0	1
rex01,rex02,rex05,rex08,rex09,rex10,rex11,rex13,rex16,rex18:L-12:R0,rex19,rex20,rex21,rex22,rex24,rex25:L0:R26,rex28,rex29	0	0	0	0	0	0	0	0	0	0	0	0	0	0	0	0	0	0	1	0	0	0	0	0	0	0	0	1
rex01,rex02,rex05,rex08,rex09,rex10,rex11,rex13,rex16,rex18:L-12:R0,rex19,rex20,rex21,rex22,rex24,rex25:L0:R26,rex29	1	0	0	0	0	0	0	0	0	0	0	0	0	0	0	0	0	0	0	0	0	0	0	0	0	0	0	1
rex01,rex02,rex05,rex08,rex09,rex10,rex11,rex13,rex16,rex18:L-12:R0,rex19,rex20,rex21,rex22,rex24:L9:R0,rex25,rex26:L0:R4,rex27,rex28,rex29	0	0	0	0	0	0	0	0	1	0	0	0	0	0	0	0	0	0	0	0	0	0	0	0	0	0	0	1
rex01,rex02,rex05,rex08,rex09,rex10,rex11,rex13,rex16,rex18:L-12:R0,rex19,rex20,rex21:L-3:R0,rex22,rex24,rex25:L0:R26,rex27,rex28,rex29	0	1	0	0	0	0	0	0	0	0	0	0	0	0	0	0	0	0	0	0	0	0	0	0	0	0	0	1
rex01,rex02,rex05,rex08,rex09,rex10,rex11,rex13,rex16,rex18:L-12:R0,rex19,rex20,rex29	0	0	0	0	0	0	0	0	0	0	0	0	0	0	0	0	1	0	0	0	0	0	0	0	0	0	0	1
rex01,rex02,rex05,rex08,rex09,rex10,rex11,rex13,rex16,rex18:L-12:R0,rex19:L0:R93,rex20,rex21,rex22,rex24,rex25,rex26:L0:R4,rex27,rex28,rex29	0	0	0	0	0	0	0	0	0	0	0	0	0	0	0	0	0	0	0	0	0	1	0	0	0	0	0	1
rex01,rex02,rex05,rex08,rex09,rex10,rex11,rex13,rex16,rex18:L-12:R0,rex19:L0:R93,rex22,rex24,rex25,rex26,rex27,rex28,rex29	0	0	1	0	0	0	0	0	0	0	0	0	0	0	0	0	0	0	0	0	0	0	0	0	0	0	0	1
rex01,rex02,rex05,rex08,rex09,rex10,rex11,rex13,rex16,rex19,rex20,rex21,rex22,rex24,rex25:L0:R26,rex27,rex28,rex29	0	0	0	0	0	0	0	0	0	0	0	0	0	0	0	0	1	0	0	0	0	0	0	0	0	0	0	1
rex01,rex02,rex05,rex08,rex09,rex10,rex11,rex13,rex16,rex20,rex21,rex22,rex24,rex25,rex26,rex27,rex28,rex29	0	0	0	0	0	0	0	0	0	0	0	0	0	0	0	0	0	0	0	0	0	0	1	0	0	0	0	1
rex01,rex02,rex05,rex08,rex09,rex10,rex11,rex13,rex16:L0:R12,rex18,rex19,rex20,rex21,rex22,rex24,rex27,rex28,rex29	1	0	0	0	0	0	0	0	0	0	0	0	0	0	0	0	0	0	0	0	0	0	0	0	0	0	0	1
rex01,rex02,rex05,rex08,rex09,rex10,rex11,rex13,rex16:L0:R12,rex18,rex19,rex20,rex21,rex22,rex24:L9:R0,rex25,rex26,rex27,rex28,rex29	0	0	0	0	0	0	0	0	0	0	0	0	1	0	0	0	0	0	0	0	0	0	0	0	0	0	0	1
rex01,rex02,rex05,rex08,rex09,rex10,rex11,rex13,rex16:L0:R12,rex18,rex19,rex20,rex29	0	1	0	0	0	0	0	0	0	0	0	0	0	0	0	0	0	0	0	0	0	0	0	0	0	0	0	1
rex01,rex02,rex05,rex08,rex09,rex10,rex11,rex13,rex16:L0:R12,rex18,rex19:L-13:R0,rex20,rex21,rex22,rex24,rex25,rex26,rex27,rex28,rex29	1	0	0	0	0	0	0	0	0	0	0	0	0	0	0	0	0	0	0	0	0	0	0	0	0	0	0	1
rex01,rex02,rex05,rex08,rex09,rex10,rex11,rex13,rex16:L0:R12,rex18:L-12:R0,rex19,rex20,rex21,rex22,rex23:L0:R4,rex24,rex25,rex26,rex27,rex28,rex29	0	0	0	0	1	0	0	0	0	0	0	0	0	0	0	0	0	0	0	0	0	0	0	0	0	0	0	1
rex01,rex02,rex05,rex08,rex09,rex10,rex11,rex19:L-13:R0,rex20,rex21,rex22,rex24,rex25,rex26:L0:R4,rex27,rex28,rex29	0	0	0	0	0	0	0	0	0	0	1	0	0	0	0	0	0	0	0	0	0	0	0	0	0	0	0	1
rex01,rex02,rex05,rex08,rex09,rex10,rex11,rex19:L-13:R0,rex20,rex21,rex22,rex24,rex25:L0:R26,rex27,rex28,rex29	0	0	0	0	0	0	0	0	0	0	1	0	0	0	0	0	0	0	0	0	0	0	0	0	0	0	0	1
rex01,rex02,rex05,rex08,rex09,rex10,rex11:L-11:R0,rex13,rex16,rex17,rex18,rex19,rex20,rex21,rex22,rex24,rex25,rex26,rex27,rex28,rex29	0	1	0	0	0	0	0	0	0	0	0	0	0	0	0	0	0	0	0	0	0	0	0	0	0	0	0	1
rex01,rex02,rex05,rex08,rex09,rex10,rex11:L-11:R0,rex13,rex16,rex17:L0:R4,rex18,rex19,rex20,rex21,rex22,rex24,rex25,rex26,rex27,rex28,rex29	1	0	0	0	0	0	0	0	0	0	0	0	0	0	0	0	0	0	0	0	0	0	0	0	0	0	0	1
rex01,rex02,rex05,rex08,rex09,rex10,rex11:L-11:R0,rex13,rex16,rex18,rex19,rex20,rex21,rex22,rex23,rex24,rex25,rex26,rex27,rex28,rex29	0	0	0	0	0	0	0	0	0	0	0	0	0	0	0	0	0	0	0	1	0	0	0	0	0	0	0	1
rex01,rex02,rex05,rex08,rex09,rex10,rex11:L-11:R0,rex13,rex16,rex18,rex19:L-13:R0,rex20,rex21,rex22,rex24,rex25,rex26,rex27,rex28,rex29	0	0	0	0	0	1	0	0	0	0	0	0	0	0	0	0	0	0	0	0	0	0	0	0	0	0	0	1
rex01,rex02,rex05,rex08,rex09,rex10,rex11:L-11:R0,rex13,rex16,rex18,rex21:L-3:R0,rex22,rex24,rex25,rex26,rex27,rex28,rex29	0	1	0	0	0	0	0	0	0	0	0	0	0	0	0	0	0	0	0	0	0	0	0	0	0	0	0	1
rex01,rex02,rex05,rex08,rex09,rex10,rex11:L-11:R0,rex13,rex16,rex18:L-12:R0,rex19,rex20,rex21,rex22,rex24,rex25:L0:R26,rex27,rex28,rex29	0	1	0	0	0	0	0	0	0	0	0	0	0	0	0	0	0	0	0	0	0	0	0	0	0	0	0	1
rex01,rex02,rex05,rex08,rex09,rex10,rex11:L-11:R0,rex13,rex16:L0:R12,rex18,rex19,rex20,rex21,rex22,rex24,rex25:L0:R26,rex27,rex28,rex29	0	0	0	0	0	0	0	0	0	0	0	0	0	0	0	0	0	0	0	0	1	0	0	0	0	0	0	1
rex01,rex02,rex05,rex08,rex09,rex10,rex11:L-11:R0,rex16,rex18,rex19,rex20,rex21,rex22,rex24,rex25,rex26,rex27,rex28,rex29	1	0	0	0	0	0	0	0	0	0	0	0	0	0	0	0	0	0	0	0	0	0	0	0	0	0	0	1
rex01,rex02,rex05,rex08,rex09,rex10,rex13,rex14,rex16:L0:R12,rex18,rex19,rex20,rex21,rex22,rex24,rex25,rex26,rex27,rex28,rex29	0	0	1	0	0	0	0	0	0	0	0	0	0	0	0	0	0	0	0	0	0	0	0	0	0	0	0	1
rex01,rex02,rex05,rex08,rex09,rex10,rex13,rex15,rex16,rex17,rex18,rex19,rex20,rex21,rex22,rex24,rex25,rex26,rex27,rex28,rex29	0	0	0	0	0	0	0	0	0	0	0	0	0	0	0	1	0	0	0	0	0	0	0	0	0	0	0	1
rex01,rex02,rex05,rex08,rex09,rex10,rex13,rex15,rex16,rex18,rex19,rex20,rex21,rex22,rex24,rex25,rex26:L0:R4,rex27,rex28,rex29	0	0	1	0	0	0	0	0	0	0	0	0	0	0	0	0	0	0	0	0	0	0	0	0	0	0	0	1
rex01,rex02,rex05,rex08,rex09,rex10,rex13,rex15,rex16,rex18,rex19,rex20,rex21:L-3:R0,rex22,rex24,rex25,rex26,rex27,rex28,rex29	0	0	1	0	0	0	0	0	0	0	0	0	0	0	0	0	0	0	0	0	0	0	0	0	0	0	0	1
rex01,rex02,rex05,rex08,rex09,rex10,rex13,rex16,rex17,rex18,rex19,rex20,rex21,rex22,rex23,rex24,rex25:L0:R26,rex27,rex28,rex29	0	0	0	0	0	0	0	0	0	0	0	1	0	0	0	0	0	0	0	0	0	0	0	0	0	0	0	1
rex01,rex02,rex05,rex08,rex09,rex10,rex13,rex16,rex17,rex18,rex21:L-3:R0,rex22,rex24,rex25,rex26,rex27,rex28,rex29	0	1	0	0	0	0	0	0	0	0	0	0	0	0	0	0	0	0	0	0	0	0	0	0	0	0	0	1
rex01,rex02,rex05,rex08,rex09,rex10,rex13,rex16,rex17,rex19,rex20,rex21,rex22,rex24,rex25,rex26,rex27,rex28,rex29	0	0	1	0	0	0	0	0	0	0	0	0	0	0	0	0	0	0	0	0	0	0	0	0	0	0	0	1
rex01,rex02,rex05,rex08,rex09,rex10,rex13,rex16,rex17,rex19:L-13:R0,rex20,rex21,rex22,rex24,rex25,rex26,rex27,rex28,rex29	1	0	0	0	0	0	0	0	0	0	0	0	0	0	0	0	0	0	0	0	0	0	0	0	0	0	0	1
rex01,rex02,rex05,rex08,rex09,rex10,rex13,rex16,rex17:L0:R4,rex19,rex20,rex21,rex22,rex24,rex25,rex26,rex27,rex28,rex29	0	1	0	0	0	0	0	0	0	0	0	0	0	0	0	0	0	0	0	0	0	0	0	0	0	0	0	1
rex01,rex02,rex05,rex08,rex09,rex10,rex13,rex16,rex18,rex19,rex20,rex21,rex22,rex23:L0:R4,rex24,rex25:L0:R26,rex27,rex28,rex29	0	0	0	0	0	0	0	0	0	0	0	0	0	0	0	0	0	0	0	0	0	1	0	0	0	0	0	1
rex01,rex02,rex05,rex08,rex09,rex10,rex13,rex16,rex18,rex19,rex20,rex21,rex22,rex24:L9:R0,rex25:L0:R26,rex27,rex28,rex29	0	0	0	0	0	1	0	0	0	0	0	0	0	0	0	0	0	0	0	0	0	0	0	0	0	0	0	1
rex01,rex02,rex05,rex08,rex09,rex10,rex13,rex16,rex18,rex19,rex20,rex21,rex22,rex27,rex28,rex29	0	0	1	0	0	0	0	0	0	0	0	0	0	0	0	0	0	0	0	0	0	0	0	0	0	0	0	1
rex01,rex02,rex05,rex08,rex09,rex10,rex13,rex16,rex18,rex19,rex20,rex21:L-3:R0,rex22,rex23:L0:R4,rex24,rex25,rex26,rex27,rex28,rex29	0	0	0	0	0	0	0	0	0	0	0	0	0	0	0	0	0	0	0	0	0	1	0	0	0	0	0	1
rex01,rex02,rex05,rex08,rex09,rex10,rex13,rex16,rex18,rex19,rex20,rex21:L-3:R0,rex22,rex24:L9:R0,rex25,rex26,rex27,rex28,rex29	0	0	1	0	0	0	0	0	0	0	0	0	0	0	0	0	0	0	0	0	0	0	0	0	0	0	0	1
rex01,rex02,rex05,rex08,rex09,rex10,rex13,rex16,rex18,rex19,rex24,rex25,rex26,rex27,rex28,rex29	0	1	0	0	0	0	0	0	0	0	0	0	0	0	0	0	0	0	0	0	0	0	0	0	0	0	0	1
rex01,rex02,rex05,rex08,rex09,rex10,rex13,rex16,rex18,rex19:L-13:R0,rex20,rex21:L-3:R0,rex22,rex24,rex25:L0:R26,rex27,rex28,rex29	0	0	0	0	0	1	0	0	0	0	0	0	0	0	0	0	0	0	0	0	0	0	0	0	0	0	0	1
rex01,rex02,rex05,rex08,rex09,rex10,rex13,rex16,rex18,rex19:L0:R93,rex22,rex24,rex25,rex26,rex27,rex28,rex29	0	0	1	0	0	0	0	0	0	0	0	0	0	0	0	0	0	0	0	0	0	0	0	0	0	0	0	1
rex01,rex02,rex05,rex08,rex09,rex10,rex13,rex16,rex18,rex19:L0:R93,rex24,rex25,rex26,rex27,rex28,rex29	0	0	1	0	0	0	0	0	0	0	0	0	0	0	0	0	0	0	0	0	0	0	0	0	0	0	0	1
rex01,rex02,rex05,rex08,rex09,rex10,rex13,rex16,rex18,rex20,rex21,rex22,rex24,rex25,rex26,rex27,rex28,rex29	0	0	0	0	0	0	0	0	0	0	0	0	0	0	0	0	0	0	0	0	1	0	0	0	0	0	0	1
rex01,rex02,rex05,rex08,rex09,rex10,rex13,rex16,rex18,rex21,rex22,rex24,rex25,rex26,rex27,rex28,rex29	0	1	0	0	0	0	0	0	0	0	0	0	0	0	0	0	0	0	0	0	0	0	0	0	0	0	0	1
rex01,rex02,rex05,rex08,rex09,rex10,rex13,rex16,rex18,rex21:L-3:R0,rex22,rex24,rex25,rex26,rex27,rex28,rex29	0	0	0	0	1	0	0	0	0	0	0	0	0	0	0	0	0	0	0	0	0	0	0	0	0	0	0	1
rex01,rex02,rex05,rex08,rex09,rex10,rex13,rex16,rex18:L-12:R0,rex19,rex20,rex21,rex22,rex23,rex24,rex25,rex26:L0:R4,rex27,rex28,rex29	0	0	0	0	0	0	0	0	0	0	0	0	0	0	0	0	0	0	0	1	0	0	0	0	0	0	0	1
rex01,rex02,rex05,rex08,rex09,rex10,rex13,rex16,rex18:L-12:R0,rex19,rex20,rex21,rex22,rex24,rex25,rex27,rex28,rex29	0	0	0	0	0	0	0	0	0	0	0	0	0	0	0	0	0	0	0	0	0	1	0	0	0	0	0	1
rex01,rex02,rex05,rex08,rex09,rex10,rex13,rex16,rex18:L-12:R0,rex19,rex20,rex21,rex22,rex24,rex25:L0:R26,rex28,rex29	0	0	0	0	0	0	0	0	0	0	0	0	0	0	0	0	0	0	0	0	0	1	0	0	0	0	0	1
rex01,rex02,rex05,rex08,rex09,rex10,rex13,rex16,rex18:L-12:R0,rex19,rex20,rex21,rex22,rex24:L9:R0,rex25,rex26:L0:R4,rex27,rex28,rex29	1	0	0	0	0	0	0	0	0	0	0	0	0	0	0	0	0	0	0	0	0	0	0	0	0	0	0	1
rex01,rex02,rex05,rex08,rex09,rex10,rex13,rex16,rex18:L-12:R0,rex19,rex20,rex21,rex22,rex28,rex29	0	0	1	0	0	0	0	0	0	0	0	0	0	0	0	0	0	0	0	0	0	0	0	0	0	0	0	1
rex01,rex02,rex05,rex08,rex09,rex10,rex13,rex16,rex18:L-12:R0,rex19,rex20,rex21:L-3:R0,rex22,rex24,rex25,rex27,rex28,rex29	0	1	0	0	0	0	0	0	0	0	0	0	0	0	0	0	0	0	0	0	0	0	0	0	0	0	0	1
rex01,rex02,rex05,rex08,rex09,rex10,rex13,rex16,rex18:L-12:R0,rex19,rex20,rex24,rex25,rex26,rex27,rex28,rex29	0	0	0	0	0	0	0	0	0	0	0	0	0	0	0	0	1	0	0	0	0	0	0	0	0	0	0	1
rex01,rex02,rex05,rex08,rex09,rex10,rex13,rex16,rex18:L-12:R0,rex19:L-13:R0,rex20,rex21,rex22,rex24,rex25,rex26,rex27,rex28,rex29	1	0	0	0	0	0	0	0	0	0	0	0	0	0	0	0	0	0	0	0	0	0	0	0	0	0	0	1
rex01,rex02,rex05,rex08,rex09,rex10,rex13,rex16,rex18:L-12:R0,rex19:L-13:R0,rex20,rex21,rex22,rex24,rex25:L0:R26,rex27,rex28,rex29	0	1	0	0	0	0	0	0	0	0	0	0	0	0	0	0	0	0	0	0	0	0	0	0	0	0	0	1
rex01,rex02,rex05,rex08,rex09,rex10,rex13,rex16,rex18:L-12:R0,rex21,rex22,rex24,rex25,rex26,rex27,rex28,rex29	1	0	0	0	0	0	0	0	0	0	0	0	0	0	0	0	0	0	0	0	0	0	0	0	0	0	0	1
rex01,rex02,rex05,rex08,rex09,rex10,rex13,rex16,rex19,rex20,rex21,rex22,rex23,rex24,rex25,rex26,rex27,rex28,rex29	0	0	0	0	0	0	0	0	0	0	0	0	0	0	0	0	1	0	0	0	0	0	0	0	0	0	0	1
rex01,rex02,rex05,rex08,rex09,rex10,rex13,rex16,rex19,rex20,rex21,rex22,rex24,rex25,rex26:L0:R4,rex27,rex28,rex29	0	0	1	0	0	0	0	0	0	0	0	0	0	0	0	0	0	0	0	0	0	0	0	0	0	0	0	1
rex01,rex02,rex05,rex08,rex09,rex10,rex13,rex16,rex19:L-13:R0,rex20,rex21,rex22,rex24,rex25,rex26:L0:R4,rex27,rex28,rex29	0	1	0	0	0	0	0	0	0	0	0	0	0	0	0	0	0	0	0	0	0	0	0	0	0	0	0	1
rex01,rex02,rex05,rex08,rex09,rex10,rex13,rex16:L0:R12,rex18,rex19,rex20,rex21,rex22,rex23:L-4:R0,rex24,rex25,rex26,rex27,rex28,rex29	0	0	1	0	0	0	0	0	0	0	0	0	0	0	0	0	0	0	0	0	0	0	0	0	0	0	0	1
rex01,rex02,rex05,rex08,rex09,rex10,rex13,rex16:L0:R12,rex18,rex19,rex20,rex21,rex22,rex23:L0:R4,rex24,rex25,rex26,rex27,rex28,rex29	0	1	0	0	0	0	0	0	0	0	0	0	0	0	0	0	0	0	0	0	0	0	0	0	0	0	0	1
rex01,rex02,rex05,rex08,rex09,rex10,rex13,rex16:L0:R12,rex18,rex19,rex20,rex21,rex22,rex24,rex26,rex27,rex28,rex29	0	1	0	0	0	0	0	0	0	0	0	0	0	0	0	0	0	0	0	0	0	0	0	0	0	0	0	1
rex01,rex02,rex05,rex08,rex09,rex10,rex13,rex16:L0:R12,rex18,rex19:L-13:R0,rex20,rex21,rex22,rex24,rex25,rex26,rex27,rex28,rex29	0	0	0	0	0	0	0	0	0	0	0	0	0	0	0	0	0	0	0	1	0	0	0	0	0	0	0	1
rex01,rex02,rex05,rex08,rex09,rex10,rex13,rex16:L0:R12,rex18:L-12:R0,rex19,rex20,rex21,rex22,rex24,rex25,rex26:L0:R4,rex27,rex28,rex29	0	0	0	0	0	0	0	0	0	0	0	0	0	0	0	1	0	0	0	0	0	0	0	0	0	0	0	1
rex01,rex02,rex05,rex08,rex09,rex10,rex13,rex16:L0:R12,rex18:L-12:R0,rex19:L-13:R0,rex20,rex21,rex22,rex24,rex25,rex26,rex27,rex28,rex29	1	0	0	0	0	0	0	0	0	0	0	0	0	0	0	0	0	0	0	0	0	0	0	0	0	0	0	1
rex01,rex02,rex05,rex08,rex09,rex10,rex13,rex16:L0:R12,rex18:L-12:R0,rex19:L-13:R0,rex20,rex21,rex22,rex24,rex25,rex26:L0:R4,rex27,rex28,rex29	1	0	0	0	0	0	0	0	0	0	0	0	0	0	0	0	0	0	0	0	0	0	0	0	0	0	0	1
rex01,rex02,rex05,rex08,rex09,rex10,rex13,rex16:L0:R12,rex21,rex22,rex24,rex25,rex26,rex27,rex28,rex29	0	1	0	0	0	0	0	0	0	0	0	0	0	0	0	0	0	0	0	0	0	0	0	0	0	0	0	1
rex01,rex02,rex05,rex08,rex09,rex10,rex14,rex16,rex18,rex19,rex20,rex21,rex22,rex24,rex25,rex26,rex27,rex28,rex29	0	0	1	0	0	0	0	0	0	0	0	0	0	0	0	0	0	0	0	0	0	0	0	0	0	0	0	1
rex01,rex02,rex05,rex08,rex09,rex11,rex12,rex13,rex16,rex17,rex18,rex19,rex20,rex21,rex22,rex24,rex25,rex26,rex27,rex28,rex29	0	1	0	0	0	0	0	0	0	0	0	0	0	0	0	0	0	0	0	0	0	0	0	0	0	0	0	1
rex01,rex02,rex05,rex08,rex09,rex11,rex12,rex13,rex16,rex18:L-12:R0,rex19,rex20,rex21,rex22,rex24,rex25,rex26:L0:R4,rex27,rex28,rex29	1	0	0	0	0	0	0	0	0	0	0	0	0	0	0	0	0	0	0	0	0	0	0	0	0	0	0	1
rex01,rex02,rex05,rex08,rex09,rex11,rex13,rex16,rex17,rex18,rex19,rex20,rex21:L-3:R0,rex22,rex24,rex25,rex26,rex27,rex28,rex29	0	0	0	0	0	0	0	0	0	0	0	0	0	0	1	0	0	0	0	0	0	0	0	0	0	0	0	1
rex01,rex02,rex05,rex08,rex09,rex11,rex13,rex16,rex17,rex18,rex19:L-13:R0,rex20,rex21,rex22,rex24,rex25,rex26,rex27,rex28,rex29	1	0	0	0	0	0	0	0	0	0	0	0	0	0	0	0	0	0	0	0	0	0	0	0	0	0	0	1
rex01,rex02,rex05,rex08,rex09,rex11,rex13,rex16,rex17:L0:R4,rex18:L-12:R0,rex19,rex20,rex21,rex22,rex24,rex25,rex26,rex27,rex28,rex29	0	1	0	0	0	0	0	0	0	0	0	0	0	0	0	0	0	0	0	0	0	0	0	0	0	0	0	1
rex01,rex02,rex05,rex08,rex09,rex11,rex13,rex16,rex17:L0:R4,rex19:L-13:R0,rex20,rex21,rex22,rex24,rex25,rex26,rex27,rex28,rex29	1	0	0	0	0	0	0	0	0	0	0	0	0	0	0	0	0	0	0	0	0	0	0	0	0	0	0	1
rex01,rex02,rex05,rex08,rex09,rex11,rex13,rex16,rex18,rex19,rex20,rex21,rex22,rex24,rex25,rex26,rex27,rex29	0	1	0	0	0	0	0	0	0	0	0	0	0	0	0	0	0	0	0	0	0	0	0	0	0	0	0	1
rex01,rex02,rex05,rex08,rex09,rex11,rex13,rex16,rex18,rex19,rex20,rex21,rex22,rex24,rex27,rex28,rex29	0	1	0	0	0	0	0	0	0	0	0	0	0	0	0	0	0	0	0	0	0	0	0	0	0	0	0	1
rex01,rex02,rex05,rex08,rex09,rex11,rex13,rex16,rex18,rex19,rex20,rex21,rex22,rex25,rex26,rex27,rex28,rex29	1	0	0	0	0	0	0	0	0	0	0	0	0	0	0	0	0	0	0	0	0	0	0	0	0	0	0	1
rex01,rex02,rex05,rex08,rex09,rex11,rex13,rex16,rex18,rex19,rex20,rex21,rex22,rex25,rex26:L0:R4,rex27,rex28,rex29	0	0	1	0	0	0	0	0	0	0	0	0	0	0	0	0	0	0	0	0	0	0	0	0	0	0	0	1
rex01,rex02,rex05,rex08,rex09,rex11,rex13,rex16,rex18,rex19,rex20,rex21:L-3:R0,rex22,rex24,rex25,rex26:L0:R4,rex27,rex28,rex29	0	1	0	0	0	0	0	0	0	0	0	0	0	0	0	0	0	0	0	0	0	0	0	0	0	0	0	1
rex01,rex02,rex05,rex08,rex09,rex11,rex13,rex16,rex18,rex19,rex20,rex29	0	1	0	0	0	0	0	0	0	0	0	0	0	0	0	0	0	0	0	0	0	0	0	0	0	0	0	1
rex01,rex02,rex05,rex08,rex09,rex11,rex13,rex16,rex18,rex19,rex21,rex22,rex24:L9:R0,rex25,rex26,rex27,rex28,rex29	0	0	0	0	0	0	0	0	0	0	0	0	0	0	1	0	0	0	0	0	0	0	0	0	0	0	0	1
rex01,rex02,rex05,rex08,rex09,rex11,rex13,rex16,rex18,rex19,rex22,rex24,rex25,rex26,rex27,rex28,rex29	0	0	1	0	0	0	0	0	0	0	0	0	0	0	0	0	0	0	0	0	0	0	0	0	0	0	0	1
rex01,rex02,rex05,rex08,rex09,rex11,rex13,rex16,rex18:L-12:R0,rex19,rex20,rex21,rex22,rex24,rex25,rex27,rex28,rex29	0	0	0	0	0	0	0	0	0	0	0	0	0	0	0	0	1	0	0	0	0	0	0	0	0	0	0	1
rex01,rex02,rex05,rex08,rex09,rex11,rex13,rex16,rex19,rex20,rex21:L-3:R0,rex22,rex24,rex25,rex26,rex27,rex28,rex29	0	0	1	0	0	0	0	0	0	0	0	0	0	0	0	0	0	0	0	0	0	0	0	0	0	0	0	1
rex01,rex02,rex05,rex08,rex09,rex11,rex13,rex16,rex19:L-13:R0,rex20,rex21,rex22,rex24,rex25,rex26,rex27,rex28,rex29	1	0	0	0	0	0	0	0	0	0	0	0	0	0	0	0	0	0	0	0	0	0	0	0	0	0	0	1
rex01,rex02,rex05,rex08,rex09,rex11,rex13,rex16,rex21,rex22,rex24,rex25,rex26,rex27,rex28,rex29	0	1	0	0	0	0	0	0	0	0	0	0	0	0	0	0	0	0	0	0	0	0	0	0	0	0	0	1
rex01,rex02,rex05,rex08,rex09,rex11,rex13,rex16:L0:R12,rex18,rex19,rex20,rex21,rex22,rex24,rex25,rex26:L0:R4,rex27,rex28,rex29	0	0	1	0	0	0	0	0	0	0	0	0	0	0	0	0	0	0	0	0	0	0	0	0	0	0	0	1
rex01,rex02,rex05,rex08,rex09,rex11,rex13,rex16:L0:R12,rex18,rex19,rex20,rex21,rex22,rex24,rex25,rex27,rex28,rex29	0	0	0	0	0	0	0	0	0	0	0	0	0	0	0	0	0	0	0	0	0	0	0	1	0	0	0	1
rex01,rex02,rex05,rex08,rex09,rex11,rex13,rex16:L0:R12,rex18,rex19,rex20,rex21,rex22,rex24,rex25:L0:R26,rex27,rex28,rex29	1	0	0	0	0	0	0	0	0	0	0	0	0	0	0	0	0	0	0	0	0	0	0	0	0	0	0	1
rex01,rex02,rex05,rex08,rex09,rex11,rex13,rex16:L0:R12,rex18,rex19,rex20,rex21:L-3:R0,rex22,rex24,rex25,rex26,rex27,rex28,rex29	1	0	0	0	0	0	0	0	0	0	0	0	0	0	0	0	0	0	0	0	0	0	0	0	0	0	0	1
rex01,rex02,rex05,rex08,rex09,rex11,rex16,rex18,rex19,rex20,rex21,rex22,rex24,rex25,rex26,rex27,rex28,rex29	1	0	0	0	0	0	0	0	0	0	0	0	0	0	0	0	0	0	0	0	0	0	0	0	0	0	0	1
rex01,rex02,rex05,rex08,rex09,rex11:L-11:R0,rex13,rex16,rex18,rex19,rex20,rex21,rex22,rex24,rex25:L0:R26,rex27,rex28,rex29	0	1	0	0	0	0	0	0	0	0	0	0	0	0	0	0	0	0	0	0	0	0	0	0	0	0	0	1
rex01,rex02,rex05,rex08,rex09,rex11:L-11:R0,rex13,rex16,rex18:L-12:R0,rex19,rex20,rex21,rex22,rex24,rex25,rex26,rex27,rex28,rex29	0	0	1	0	0	0	0	0	0	0	0	0	0	0	0	0	0	0	0	0	0	0	0	0	0	0	0	1
rex01,rex02,rex05,rex08,rex09,rex11:L-47:R0,rex13,rex16,rex18,rex19,rex20,rex21,rex22,rex24,rex25,rex26,rex27,rex28,rex29	0	1	0	0	0	0	0	0	0	0	0	0	0	0	0	0	0	0	0	0	0	0	0	0	0	0	0	1
rex01,rex02,rex05,rex08,rex09,rex12,rex13,rex16,rex18,rex19,rex20,rex21,rex22,rex24,rex25,rex26:L0:R4,rex27,rex28,rex29	0	0	1	0	0	0	0	0	0	0	0	0	0	0	0	0	0	0	0	0	0	0	0	0	0	0	0	1
rex01,rex02,rex05,rex08,rex09,rex13,rex14,rex16,rex18,rex19,rex20,rex21:L-3:R0,rex22,rex24,rex25,rex26,rex27,rex28,rex29	0	0	1	0	0	0	0	0	0	0	0	0	0	0	0	0	0	0	0	0	0	0	0	0	0	0	0	1
rex01,rex02,rex05,rex08,rex09,rex13,rex14,rex16,rex18:L-12:R0,rex19,rex20,rex21,rex22,rex24,rex25,rex26,rex27,rex28,rex29	0	0	1	0	0	0	0	0	0	0	0	0	0	0	0	0	0	0	0	0	0	0	0	0	0	0	0	1
rex01,rex02,rex05,rex08,rex09,rex13,rex16,rex17,rex18,rex19,rex20,rex21,rex22,rex24,rex26,rex27,rex28,rex29	0	1	0	0	0	0	0	0	0	0	0	0	0	0	0	0	0	0	0	0	0	0	0	0	0	0	0	1
rex01,rex02,rex05,rex08,rex09,rex13,rex16,rex17,rex18,rex19,rex20,rex29	0	0	1	0	0	0	0	0	0	0	0	0	0	0	0	0	0	0	0	0	0	0	0	0	0	0	0	1
rex01,rex02,rex05,rex08,rex09,rex13,rex16,rex17,rex18,rex19:L-13:R0,rex20,rex21,rex22,rex24,rex25,rex26,rex27,rex28,rex29	0	0	0	0	0	0	0	0	0	0	0	0	0	0	0	0	0	0	0	0	0	0	0	0	1	0	0	1
rex01,rex02,rex05,rex08,rex09,rex13,rex16,rex17,rex19,rex20,rex21,rex22,rex24,rex25,rex26,rex27,rex28,rex29	1	0	0	0	0	0	0	0	0	0	0	0	0	0	0	0	0	0	0	0	0	0	0	0	0	0	0	1
rex01,rex02,rex05,rex08,rex09,rex13,rex16,rex17:L0:R4,rex18,rex19,rex20,rex21,rex22,rex24,rex25,rex26,rex27,rex28,rex29	0	0	1	0	0	0	0	0	0	0	0	0	0	0	0	0	0	0	0	0	0	0	0	0	0	0	0	1
rex01,rex02,rex05,rex08,rex09,rex13,rex16,rex17:L0:R4,rex18,rex19,rex20,rex21:L-3:R0,rex22,rex24,rex25,rex26,rex27,rex28,rex29	0	1	0	0	0	0	0	0	0	0	0	0	0	0	0	0	0	0	0	0	0	0	0	0	0	0	0	1
rex01,rex02,rex05,rex08,rex09,rex13,rex16,rex17:L0:R4,rex18:L-12:R0,rex19,rex20,rex21,rex22,rex24,rex25,rex26,rex27,rex28,rex29	0	0	0	0	0	0	0	0	0	0	0	0	0	0	0	1	0	0	0	0	0	0	0	0	0	0	0	1
rex01,rex02,rex05,rex08,rex09,rex13,rex16,rex18,rex19,rex20,rex21,rex22,rex23,rex24,rex25,rex26:L0:R4,rex27,rex28,rex29	0	0	0	0	0	0	0	0	0	0	1	0	0	0	0	0	0	0	0	0	0	0	0	0	0	0	0	1
rex01,rex02,rex05,rex08,rex09,rex13,rex16,rex18,rex19,rex20,rex21,rex22,rex23,rex24,rex25:L0:R26,rex27,rex28,rex29	0	1	0	0	0	0	0	0	0	0	0	0	0	0	0	0	0	0	0	0	0	0	0	0	0	0	0	1
rex01,rex02,rex05,rex08,rex09,rex13,rex16,rex18,rex19,rex20,rex21,rex22,rex23:L-4:R0,rex24,rex25,rex26,rex27,rex28,rex29	0	0	0	0	0	0	0	0	0	0	1	0	0	0	0	0	0	0	0	0	0	0	0	0	0	0	0	1
rex01,rex02,rex05,rex08,rex09,rex13,rex16,rex18,rex19,rex20,rex21,rex22,rex23:L-4:R0,rex24,rex25:L0:R26,rex27,rex28,rex29	0	0	0	0	0	0	0	0	0	0	1	0	0	0	0	0	0	0	0	0	0	0	0	0	0	0	0	1
rex01,rex02,rex05,rex08,rex09,rex13,rex16,rex18,rex19,rex20,rex21,rex22,rex24,rex25,rex26,rex28,rex29	0	1	0	0	0	0	0	0	0	0	0	0	0	0	0	0	0	0	0	0	0	0	0	0	0	0	0	1
rex01,rex02,rex05,rex08,rex09,rex13,rex16,rex18,rex19,rex20,rex21,rex22,rex24,rex26,rex27,rex28,rex29	0	1	0	0	0	0	0	0	0	0	0	0	0	0	0	0	0	0	0	0	0	0	0	0	0	0	0	1
rex01,rex02,rex05,rex08,rex09,rex13,rex16,rex18,rex19,rex20,rex21,rex22,rex24:L9:R0,rex25:L0:R26,rex27,rex28,rex29	0	1	0	0	0	0	0	0	0	0	0	0	0	0	0	0	0	0	0	0	0	0	0	0	0	0	0	1
rex01,rex02,rex05,rex08,rex09,rex13,rex16,rex18,rex19,rex20,rex21,rex22,rex25,rex26,rex27,rex28,rex29	0	0	0	0	0	0	0	0	0	0	0	0	0	0	0	0	0	0	0	0	0	0	0	1	0	0	0	1
rex01,rex02,rex05,rex08,rex09,rex13,rex16,rex18,rex19,rex20,rex21,rex22,rex26,rex27,rex28,rex29	1	0	0	0	0	0	0	0	0	0	0	0	0	0	0	0	0	0	0	0	0	0	0	0	0	0	0	1
rex01,rex02,rex05,rex08,rex09,rex13,rex16,rex18,rex19,rex20,rex21,rex22,rex27,rex28,rex29	0	0	1	0	0	0	0	0	0	0	0	0	0	0	0	0	0	0	0	0	0	0	0	0	0	0	0	1
rex01,rex02,rex05,rex08,rex09,rex13,rex16,rex18,rex19,rex20,rex21,rex24,rex25,rex26,rex27,rex28,rex29	1	0	0	0	0	0	0	0	0	0	0	0	0	0	0	0	0	0	0	0	0	0	0	0	0	0	0	1
rex01,rex02,rex05,rex08,rex09,rex13,rex16,rex18,rex19,rex20,rex24,rex25,rex26,rex27,rex28,rex29	0	0	0	0	0	0	0	0	0	0	0	0	0	0	0	0	0	0	0	0	0	1	0	0	0	0	0	1
rex01,rex02,rex05,rex08,rex09,rex13,rex16,rex18,rex19,rex21,rex22,rex24,rex25,rex26,rex27,rex28,rex29	0	0	0	0	0	0	0	0	0	0	0	0	0	0	0	0	1	0	0	0	0	0	0	0	0	0	0	1
rex01,rex02,rex05,rex08,rex09,rex13,rex16,rex18,rex19:L-13:R0,rex20,rex21,rex22,rex24,rex25,rex26:L0:R4,rex27,rex28,rex29	0	0	0	0	0	0	0	0	0	0	0	0	0	0	0	0	1	0	0	0	0	0	0	0	0	0	0	1
rex01,rex02,rex05,rex08,rex09,rex13,rex16,rex18,rex19:L-13:R0,rex20,rex21,rex22,rex24,rex25:L0:R26,rex27,rex28,rex29	0	0	0	0	0	0	0	0	0	0	0	1	0	0	0	0	0	0	0	0	0	0	0	0	0	0	0	1
rex01,rex02,rex05,rex08,rex09,rex13,rex16,rex18:L-12:R0,rex19,rex20,rex21,rex22,rex24:L9:R0,rex25,rex26,rex27,rex28,rex29	0	0	1	0	0	0	0	0	0	0	0	0	0	0	0	0	0	0	0	0	0	0	0	0	0	0	0	1
rex01,rex02,rex05,rex08,rex09,rex13,rex16,rex18:L-12:R0,rex19,rex20,rex21:L-3:R0,rex22,rex24,rex25,rex26:L0:R4,rex27,rex28,rex29	0	0	1	0	0	0	0	0	0	0	0	0	0	0	0	0	0	0	0	0	0	0	0	0	0	0	0	1
rex01,rex02,rex05,rex08,rex09,rex13,rex16,rex18:L-12:R0,rex19,rex20,rex21:L-3:R0,rex22,rex24,rex25:L0:R26,rex27,rex28,rex29	0	1	0	0	0	0	0	0	0	0	0	0	0	0	0	0	0	0	0	0	0	0	0	0	0	0	0	1
rex01,rex02,rex05,rex08,rex09,rex13,rex16,rex18:L-12:R0,rex19,rex20,rex21:L-3:R0,rex22,rex24:L9:R0,rex25,rex26,rex27,rex28,rex29	0	0	0	0	0	0	0	0	0	0	0	0	0	0	0	0	1	0	0	0	0	0	0	0	0	0	0	1
rex01,rex02,rex05,rex08,rex09,rex13,rex16,rex18:L-12:R0,rex19:L-13:R0,rex20,rex21,rex22,rex24,rex25,rex26,rex27,rex28,rex29	0	0	0	0	0	0	0	0	0	0	0	0	0	0	0	0	0	0	0	1	0	0	0	0	0	0	0	1
rex01,rex02,rex05,rex08,rex09,rex13,rex16,rex19,rex20,rex21:L-3:R0,rex22,rex24,rex25,rex26,rex27,rex28,rex29	0	0	1	0	0	0	0	0	0	0	0	0	0	0	0	0	0	0	0	0	0	0	0	0	0	0	0	1
rex01,rex02,rex05,rex08,rex09,rex13,rex16:L0:R12,rex18,rex19,rex20,rex21,rex22,rex23:L-4:R0,rex24,rex25,rex26,rex27,rex28,rex29	0	0	1	0	0	0	0	0	0	0	0	0	0	0	0	0	0	0	0	0	0	0	0	0	0	0	0	1
rex01,rex02,rex05,rex08,rex09,rex13,rex16:L0:R12,rex18,rex19,rex20,rex21:L-3:R0,rex22,rex24,rex25,rex26,rex27,rex28,rex29	1	0	0	0	0	0	0	0	0	0	0	0	0	0	0	0	0	0	0	0	0	0	0	0	0	0	0	1
rex01,rex02,rex05,rex08,rex09,rex13,rex16:L0:R12,rex24,rex25,rex26,rex27,rex28,rex29	0	0	0	0	0	0	0	0	0	0	0	0	0	0	0	0	0	0	0	0	0	0	0	0	1	0	0	1
rex01,rex02,rex05,rex08,rex09:L0:R-19,rex10,rex11,rex13,rex16,rex19,rex20,rex21,rex22,rex24,rex25,rex26:L0:R4,rex27,rex28,rex29	1	0	0	0	0	0	0	0	0	0	0	0	0	0	0	0	0	0	0	0	0	0	0	0	0	0	0	1
rex01,rex02,rex05,rex08,rex09:L0:R-19,rex10,rex13,rex16:L0:R12,rex20,rex21,rex22,rex24,rex25,rex26,rex27,rex28,rex29	0	0	0	0	0	0	0	0	0	0	0	0	0	0	0	0	0	0	1	0	0	0	0	0	0	0	0	1
rex01,rex02,rex05,rex08,rex09:L0:R-19,rex11,rex13,rex16,rex18,rex19,rex20,rex21:L-3:R0,rex22,rex24,rex25,rex26:L0:R4,rex27,rex28,rex29	0	0	0	0	0	0	0	0	0	0	0	0	0	0	0	0	0	0	0	1	0	0	0	0	0	0	0	1
rex01,rex02,rex05,rex08,rex09:L0:R-19,rex11,rex13,rex16,rex18:L-12:R0,rex19,rex20,rex21,rex22,rex24,rex25,rex26,rex27,rex28,rex29	0	0	0	0	0	0	0	0	0	0	0	0	0	0	0	0	0	0	0	0	0	1	0	0	0	0	0	1
rex01,rex02,rex05,rex08,rex09:L0:R-19,rex11,rex13,rex16,rex18:L-12:R0,rex19,rex20,rex21:L-3:R0,rex22,rex24,rex25,rex26,rex27,rex28,rex29	0	0	0	0	0	0	0	0	0	0	0	0	0	0	0	0	0	0	0	1	0	0	0	0	0	0	0	1
rex01,rex02,rex05,rex08,rex09:L0:R-19,rex11:L-11:R0,rex13,rex16:L0:R12,rex19,rex20,rex21,rex22,rex24,rex25,rex26,rex27,rex28,rex29	0	0	0	0	0	0	0	0	0	0	0	0	0	0	0	0	0	0	0	0	0	0	1	0	0	0	0	1
rex01,rex02,rex05,rex08,rex09:L0:R-19,rex11:L-47:R0,rex13,rex16,rex18:L-12:R0,rex19,rex20,rex21,rex22,rex24,rex25,rex26,rex27,rex28,rex29	0	1	0	0	0	0	0	0	0	0	0	0	0	0	0	0	0	0	0	0	0	0	0	0	0	0	0	1
rex01,rex02,rex05,rex08,rex09:L0:R-19,rex13,rex16,rex19,rex20,rex21,rex22,rex24,rex25,rex26,rex27,rex28,rex29	1	0	0	0	0	0	0	0	0	0	0	0	0	0	0	0	0	0	0	0	0	0	0	0	0	0	0	1
rex01,rex02,rex05,rex08,rex09:L0:R-19,rex16,rex18,rex19,rex20,rex21,rex22,rex24,rex25,rex26,rex27,rex28,rex29	0	1	0	0	0	0	0	0	0	0	0	0	0	0	0	0	0	0	0	0	0	0	0	0	0	0	0	1
rex01,rex02,rex05,rex08,rex10,rex11,rex13,rex16,rex18,rex19,rex20,rex21:L-3:R0,rex22,rex24,rex25,rex26,rex27,rex28,rex29	0	0	1	0	0	0	0	0	0	0	0	0	0	0	0	0	0	0	0	0	0	0	0	0	0	0	0	1
rex01,rex02,rex05,rex08,rex10,rex11,rex13,rex16:L0:R12,rex18,rex19,rex20,rex21,rex22,rex24,rex25,rex26,rex27,rex28,rex29	0	0	1	0	0	0	0	0	0	0	0	0	0	0	0	0	0	0	0	0	0	0	0	0	0	0	0	1
rex01,rex02,rex05,rex08,rex10,rex11,rex16,rex18,rex19,rex20,rex21,rex22,rex24,rex25,rex26,rex27,rex28,rex29	0	0	0	0	0	0	0	1	0	0	0	0	0	0	0	0	0	0	0	0	0	0	0	0	0	0	0	1
rex01,rex02,rex05,rex08,rex10,rex13,rex16,rex18,rex19:L-13:R0,rex20,rex21,rex22,rex23,rex24,rex25,rex26,rex27,rex28,rex29	0	1	0	0	0	0	0	0	0	0	0	0	0	0	0	0	0	0	0	0	0	0	0	0	0	0	0	1
rex01,rex02,rex05,rex08,rex11:L-47:R0,rex13,rex16,rex18,rex19,rex20,rex21,rex22,rex24,rex25,rex26,rex27,rex28,rex29	0	0	1	0	0	0	0	0	0	0	0	0	0	0	0	0	0	0	0	0	0	0	0	0	0	0	0	1
rex01,rex02,rex05,rex08,rex11:L-47:R0,rex13,rex16:L0:R12,rex18,rex19,rex20,rex21,rex22,rex24,rex25,rex26,rex27,rex28,rex29	1	0	0	0	0	0	0	0	0	0	0	0	0	0	0	0	0	0	0	0	0	0	0	0	0	0	0	1
rex01,rex02,rex05,rex08,rex16,rex18,rex19,rex20,rex21,rex22,rex24,rex25,rex26,rex27,rex28,rex29	0	0	1	0	0	0	0	0	0	0	0	0	0	0	0	0	0	0	0	0	0	0	0	0	0	0	0	1
rex01,rex02,rex05,rex08,rex16:L0:R12,rex18,rex19,rex20,rex21,rex22,rex24,rex25,rex26,rex27,rex28,rex29	0	0	1	0	0	0	0	0	0	0	0	0	0	0	0	0	0	0	0	0	0	0	0	0	0	0	0	1
rex01,rex02,rex05,rex08:L-4412:R0,rex08:L0:R-2133,rex09,rex10,rex13,rex16,rex18,rex19,rex20,rex21,rex22,rex24,rex25,rex26,rex27,rex28,rex29	0	0	0	0	0	0	0	0	0	0	0	0	0	0	0	0	0	0	0	0	0	0	0	0	1	0	0	1
rex01,rex02,rex05,rex08:L-4412:R0,rex08:L0:R-4536,rex09,rex11,rex13,rex16,rex18,rex19,rex20,rex21,rex22,rex24,rex25,rex26:L0:R4,rex27,rex28,rex29	0	0	0	0	0	0	0	0	0	0	0	0	0	0	0	0	0	0	0	0	0	0	0	0	0	0	1	1
rex01,rex02,rex05,rex08:L-4463:R0,rex08:L0:R-2050,rex09,rex10,rex13,rex16,rex18,rex19,rex20,rex21:L-3:R0,rex22,rex24,rex25,rex26,rex27,rex28,rex29	0	0	0	0	0	0	0	0	0	0	0	0	0	0	0	0	0	0	0	0	0	0	0	0	1	0	0	1
rex01,rex02,rex05,rex08:L-4463:R0,rex08:L0:R-2398,rex09,rex10,rex11,rex13,rex16,rex18,rex19,rex20,rex21:L-3:R0,rex22,rex24,rex25,rex26,rex27,rex28,rex29	0	0	0	0	0	0	1	0	0	0	0	0	0	0	0	0	0	0	0	0	0	0	0	0	0	0	0	1
rex01,rex02,rex05,rex08:L-4463:R0,rex08:L0:R-2398,rex09,rex10,rex11,rex13,rex16,rex18,rex19:L-13:R0,rex20,rex21,rex22,rex24,rex25,rex26,rex27,rex28,rex29	0	0	0	0	0	0	0	0	0	0	0	0	0	0	0	0	0	0	1	0	0	0	0	0	0	0	0	1
rex01,rex02,rex05,rex08:L-4463:R0,rex08:L0:R-2398,rex09,rex10,rex11,rex13,rex16,rex18,rex19:L-13:R0,rex20,rex21,rex22,rex24,rex25:L0:R26,rex27,rex28,rex29	0	0	0	0	0	0	1	0	0	0	0	0	0	0	0	0	0	0	0	0	0	0	0	0	0	0	0	1
rex01,rex02,rex05,rex08:L-4463:R0,rex08:L0:R-2398,rex09,rex10,rex11,rex13,rex16,rex18,rex19:L0:R93,rex22,rex24,rex25,rex26,rex27,rex28,rex29	0	0	0	0	0	0	1	0	0	0	0	0	0	0	0	0	0	0	0	0	0	0	0	0	0	0	0	1
rex01,rex02,rex05,rex08:L-4463:R0,rex08:L0:R-2398,rex09,rex10,rex11,rex16,rex18,rex19,rex20,rex21,rex22,rex24,rex25,rex26,rex27,rex28,rex29	0	0	0	0	0	0	1	0	0	0	0	0	0	0	0	0	0	0	0	0	0	0	0	0	0	0	0	1
rex01,rex02,rex05,rex08:L-4463:R0,rex08:L0:R-2398,rex09,rex10,rex11:L-11:R0,rex13,rex16,rex18,rex19,rex20,rex21,rex22,rex24,rex25:L0:R26,rex27,rex28,rex29	0	0	0	0	0	0	1	0	0	0	0	0	0	0	0	0	0	0	0	0	0	0	0	0	0	0	0	1
rex01,rex02,rex05,rex08:L-4463:R0,rex08:L0:R-2398,rex09,rex10,rex13,rex16,rex18,rex19,rex20,rex21,rex22,rex24,rex25,rex26:L0:R4,rex27,rex28,rex29	0	0	0	0	0	0	0	0	0	0	1	0	0	0	0	0	0	0	0	0	0	0	0	0	0	0	0	1
rex01,rex02,rex05,rex08:L-4463:R0,rex08:L0:R-2398,rex09,rex10,rex13,rex16,rex18,rex19,rex20,rex21,rex22,rex24,rex25:L0:R26,rex27,rex28,rex29	0	0	0	0	0	0	0	0	0	0	1	0	0	0	0	0	0	0	0	0	0	0	0	0	0	0	0	1
rex01,rex02,rex05,rex08:L-4463:R0,rex08:L0:R-2398,rex09,rex10,rex13,rex16,rex18:L-12:R0,rex19,rex20,rex21,rex22,rex24,rex25,rex26,rex27,rex28,rex29	0	0	0	0	0	0	0	0	0	0	1	0	0	0	0	0	0	0	0	0	0	0	0	0	0	0	0	1
rex01,rex02,rex05,rex08:L-4463:R0,rex08:L0:R-2398,rex09:L0:R-19,rex10,rex11,rex13,rex16,rex18,rex19,rex20,rex21,rex22,rex24,rex25:L0:R26,rex27,rex28,rex29	0	0	0	0	0	0	1	0	0	0	0	0	0	0	0	0	0	0	0	0	0	0	0	0	0	0	0	1
rex01,rex02,rex05,rex08:L-4463:R0,rex08:L0:R-2398,rex10,rex11,rex13,rex16,rex18,rex19,rex20,rex21,rex22,rex24,rex25,rex26,rex27,rex28,rex29	0	0	0	0	0	0	1	0	0	0	0	0	0	0	0	0	0	0	0	0	0	0	0	0	0	0	0	1
rex01,rex02,rex05,rex08:L-4463:R0,rex08:L0:R-2398,rex11:L-11:R0,rex13,rex16,rex18,rex19,rex20,rex21,rex22,rex24,rex25,rex26,rex27,rex28,rex29	0	0	0	0	0	0	1	0	0	0	0	0	0	0	0	0	0	0	0	0	0	0	0	0	0	0	0	1
rex01,rex02,rex05,rex08:L-4463:R0,rex08:L0:R-2445,rex09,rex10,rex11,rex13,rex16,rex17,rex18,rex19,rex20,rex21,rex22,rex24,rex25,rex26,rex27,rex28,rex29	1	0	0	0	0	0	0	0	0	0	0	0	0	0	0	0	0	0	0	0	0	0	0	0	0	0	0	1
rex01,rex02,rex05,rex08:L-4463:R0,rex08:L0:R-2445,rex09,rex10,rex11,rex13,rex16,rex18,rex19,rex20,rex21,rex22,rex23:L0:R4,rex24,rex25,rex26,rex27,rex28,rex29	0	0	0	0	0	0	0	0	0	0	0	0	0	0	0	0	0	0	0	0	1	0	0	0	0	0	0	1
rex01,rex02,rex05,rex08:L-4463:R0,rex08:L0:R-2445,rex09,rex10,rex11,rex13,rex16,rex18:L-12:R0,rex19,rex20,rex21,rex22,rex24,rex25,rex26:L0:R4,rex27,rex28,rex29	0	0	0	0	0	0	0	0	0	0	0	0	0	0	0	0	0	0	0	0	0	1	0	0	0	0	0	1
rex01,rex02,rex05,rex08:L-4463:R0,rex08:L0:R-2445,rex09,rex10,rex11,rex13,rex16,rex18:L-12:R0,rex19:L-13:R0,rex20,rex21,rex22,rex24,rex25,rex26,rex27,rex28,rex29	0	0	0	0	0	0	0	1	0	0	0	0	0	0	0	0	0	0	0	0	0	0	0	0	0	0	0	1
rex01,rex02,rex05,rex08:L-4463:R0,rex08:L0:R-2445,rex09,rex10,rex13,rex16,rex17,rex18,rex19,rex20,rex21,rex22,rex24,rex25,rex26:L0:R4,rex27,rex28,rex29	0	0	0	0	0	0	0	0	0	0	0	0	0	0	0	1	0	0	0	0	0	0	0	0	0	0	0	1
rex01,rex02,rex05,rex08:L-4463:R0,rex08:L0:R-2445,rex09,rex10,rex13,rex16,rex18,rex19,rex20,rex22,rex24,rex25,rex26,rex27,rex28,rex29	0	1	0	0	0	0	0	0	0	0	0	0	0	0	0	0	0	0	0	0	0	0	0	0	0	0	0	1
rex01,rex02,rex05,rex08:L-4463:R0,rex08:L0:R-2445,rex09,rex10,rex13,rex16,rex18:L-12:R0,rex19,rex20,rex21,rex22,rex24,rex25:L0:R26,rex27,rex28,rex29	0	0	0	0	0	0	0	0	0	1	0	0	0	0	0	0	0	0	0	0	0	0	0	0	0	0	0	1
rex01,rex02,rex05,rex08:L-4463:R0,rex08:L0:R-2445,rex09,rex10,rex13,rex16:L0:R12,rex18,rex19,rex20,rex21,rex22,rex24,rex25:L0:R26,rex27,rex28,rex29	1	0	0	0	0	0	0	0	0	0	0	0	0	0	0	0	0	0	0	0	0	0	0	0	0	0	0	1
rex01,rex02,rex05,rex08:L-4463:R0,rex08:L0:R-2445,rex09,rex11,rex13,rex16,rex18,rex19,rex20,rex21,rex22,rex24,rex25:L0:R26,rex27,rex28,rex29	0	1	0	0	0	0	0	0	0	0	0	0	0	0	0	0	0	0	0	0	0	0	0	0	0	0	0	1
rex01,rex02,rex05,rex08:L-4463:R0,rex08:L0:R-2445,rex09,rex11,rex13,rex16:L0:R12,rex18,rex19,rex20,rex21,rex22,rex24,rex25,rex26,rex27,rex28,rex29	0	0	1	0	0	0	0	0	0	0	0	0	0	0	0	0	0	0	0	0	0	0	0	0	0	0	0	1
rex01,rex02,rex05,rex08:L-4463:R0,rex08:L0:R-2445,rex09,rex13,rex16,rex18,rex19,rex20,rex21,rex22,rex24,rex25,rex26:L0:R4,rex27,rex28,rex29	0	0	0	0	0	0	0	0	0	0	0	0	1	0	0	0	0	0	0	0	0	0	0	0	0	0	0	1
rex01,rex02,rex05,rex08:L-4463:R0,rex08:L0:R-2445,rex09,rex13,rex16,rex18,rex19,rex20,rex21,rex22,rex24,rex25:L0:R26,rex27,rex28,rex29	0	0	0	0	0	0	0	0	0	0	0	0	1	0	0	0	0	0	0	0	0	0	0	0	0	0	0	1
rex01,rex02,rex05,rex08:L-4463:R0,rex08:L0:R-2445,rex09,rex13,rex16:L0:R12,rex18,rex19,rex20,rex21,rex22,rex24,rex25,rex26,rex27,rex28,rex29	0	0	1	0	0	0	0	0	0	0	0	0	0	0	0	0	0	0	0	0	0	0	0	0	0	0	0	1
rex01,rex02,rex05,rex08:L-4463:R0,rex08:L0:R-2445,rex09,rex13,rex16:L0:R12,rex18:L-12:R0,rex19,rex20,rex21,rex22,rex24,rex25,rex26,rex27,rex28,rex29	0	1	0	0	0	0	0	0	0	0	0	0	0	0	0	0	0	0	0	0	0	0	0	0	0	0	0	1
rex01,rex02,rex05,rex08:L-4463:R0,rex08:L0:R-2656,rex09,rex13,rex16,rex18,rex19,rex20,rex21,rex22,rex24,rex25,rex26,rex27,rex28,rex29	0	1	0	0	0	0	0	0	0	0	0	0	0	0	0	0	0	0	0	0	0	0	0	0	0	0	0	1
rex01,rex02,rex05,rex08:L-4901:R0,rex08:L0:R-2656,rex09,rex10,rex13,rex16,rex18,rex19:L-13:R0,rex20,rex21,rex22,rex24,rex25,rex26,rex27,rex28,rex29	0	0	0	0	0	0	0	0	0	0	0	0	0	0	0	0	0	0	0	0	0	0	0	0	0	0	1	1
rex01,rex02,rex05,rex08:L0:R-1708,rex11:L-47:R0,rex13,rex16,rex18,rex19,rex20,rex21,rex22,rex24:L9:R0,rex25,rex26:L0:R4,rex27,rex28,rex29	0	0	0	0	0	0	0	0	0	0	0	0	0	0	0	0	0	0	0	0	0	0	0	0	0	0	1	1
rex01,rex02,rex05,rex08:L0:R-3242,rex11:L-47:R0,rex13,rex16,rex18,rex19,rex20,rex21:L-3:R0,rex22,rex24,rex25,rex26,rex27,rex28,rex29	0	0	0	0	0	0	0	0	0	0	0	0	0	0	0	0	0	0	1	0	0	0	0	0	0	0	0	1
rex01,rex02,rex05,rex08:L0:R-3242,rex11:L-47:R0,rex13,rex16,rex18,rex19:L-13:R0,rex20,rex21,rex22,rex24,rex25,rex26,rex27,rex28,rex29	0	0	0	0	0	0	0	0	0	0	0	0	0	0	0	0	0	0	1	0	0	0	0	0	0	0	0	1
rex01,rex02,rex05,rex08:L0:R-5231,rex09,rex10,rex13,rex16,rex18,rex19,rex20,rex21:L-3:R0,rex22,rex24,rex25,rex26,rex27,rex28,rex29	0	0	0	0	0	0	0	0	0	0	0	0	0	0	0	0	0	0	0	0	0	0	0	0	0	0	1	1
rex01,rex02,rex05,rex08:L0:R-5231,rex09,rex10,rex13,rex16,rex19:L-13:R0,rex20,rex21,rex22,rex24,rex25,rex26,rex27,rex28,rex29	0	0	0	0	0	0	0	0	0	0	0	0	0	0	0	0	0	0	0	0	0	0	0	0	0	0	1	1
rex01,rex02,rex05,rex08:L0:R-5231,rex09,rex13,rex16,rex18,rex19,rex20,rex21,rex22,rex24,rex25,rex26,rex27,rex28,rex29	0	0	0	0	0	0	0	0	0	0	0	0	0	0	0	0	0	0	0	0	0	0	0	0	0	0	1	1
rex01,rex02,rex05,rex08:L0:R-5231,rex09:L0:R-19,rex10,rex13,rex16,rex18,rex19,rex20,rex21,rex22,rex24,rex25,rex26,rex27,rex28,rex29	0	0	0	0	0	0	0	0	0	0	0	0	0	0	0	0	0	0	0	0	0	0	0	0	0	0	1	1
rex01,rex02,rex05,rex09,rex10,rex11,rex13,rex15,rex16,rex17,rex18,rex19,rex20,rex21,rex22,rex24,rex25,rex26,rex27,rex28,rex29	0	0	1	0	0	0	0	0	0	0	0	0	0	0	0	0	0	0	0	0	0	0	0	0	0	0	0	1
rex01,rex02,rex05,rex09,rex10,rex11,rex13,rex15,rex16,rex18:L-12:R0,rex19,rex20,rex21,rex22,rex24,rex25,rex26,rex27,rex28,rex29	0	0	1	0	0	0	0	0	0	0	0	0	0	0	0	0	0	0	0	0	0	0	0	0	0	0	0	1
rex01,rex02,rex05,rex09,rex10,rex11,rex13,rex16,rex17,rex18,rex19,rex20,rex21,rex22,rex24,rex28,rex29	0	0	0	0	0	0	0	0	0	0	0	0	0	0	0	0	0	0	0	0	0	0	0	1	0	0	0	1
rex01,rex02,rex05,rex09,rex10,rex11,rex13,rex16,rex17,rex18,rex19,rex20,rex21,rex22,rex24:L9:R0,rex25,rex26:L0:R4,rex27,rex28,rex29	1	0	0	0	0	0	0	0	0	0	0	0	0	0	0	0	0	0	0	0	0	0	0	0	0	0	0	1
rex01,rex02,rex05,rex09,rex10,rex11,rex13,rex16,rex17,rex18,rex19,rex20,rex21:L-3:R0,rex22,rex24,rex25:L0:R26,rex27,rex28,rex29	0	1	0	0	0	0	0	0	0	0	0	0	0	0	0	0	0	0	0	0	0	0	0	0	0	0	0	1
rex01,rex02,rex05,rex09,rex10,rex11,rex13,rex16,rex18,rex19,rex20,rex21,rex22,rex24,rex25,rex28,rex29	0	0	0	0	0	0	0	1	0	0	0	0	0	0	0	0	0	0	0	0	0	0	0	0	0	0	0	1
rex01,rex02,rex05,rex09,rex10,rex11,rex13,rex16,rex18,rex19,rex20,rex21,rex22,rex24,rex25:L0:R26,rex28,rex29	0	0	0	0	0	0	0	0	0	0	0	0	0	0	0	0	0	0	0	0	0	0	0	0	0	1	0	1
rex01,rex02,rex05,rex09,rex10,rex11,rex13,rex16,rex18,rex19,rex20,rex21,rex22,rex24,rex26,rex27,rex28,rex29	0	0	0	0	0	0	0	0	0	0	0	0	0	0	0	0	0	0	0	0	1	0	0	0	0	0	0	1
rex01,rex02,rex05,rex09,rex10,rex11,rex13,rex16,rex18,rex19,rex20,rex21,rex22,rex24:L9:R0,rex25,rex26,rex27,rex28,rex29	0	0	1	0	0	0	0	0	0	0	0	0	0	0	0	0	0	0	0	0	0	0	0	0	0	0	0	1
rex01,rex02,rex05,rex09,rex10,rex11,rex13,rex16,rex18,rex19,rex20,rex21,rex22,rex24:L9:R0,rex25,rex26:L0:R4,rex27,rex28,rex29	0	0	0	0	0	0	0	0	0	0	0	0	0	0	0	0	0	0	0	0	1	0	0	0	0	0	0	1
rex01,rex02,rex05,rex09,rex10,rex11,rex13,rex16,rex18,rex19,rex20,rex21,rex22,rex27,rex28,rex29	0	0	0	0	0	0	0	1	0	0	0	0	0	0	0	0	0	0	0	0	0	0	0	0	0	0	0	1
rex01,rex02,rex05,rex09,rex10,rex11,rex13,rex16,rex18,rex19,rex20,rex21,rex27,rex28,rex29	0	0	1	0	0	0	0	0	0	0	0	0	0	0	0	0	0	0	0	0	0	0	0	0	0	0	0	1
rex01,rex02,rex05,rex09,rex10,rex11,rex13,rex16,rex18,rex19,rex20,rex22,rex24,rex25:L0:R26,rex27,rex28,rex29	0	0	0	0	0	1	0	0	0	0	0	0	0	0	0	0	0	0	0	0	0	0	0	0	0	0	0	1
rex01,rex02,rex05,rex09,rex10,rex11,rex13,rex16,rex18,rex19,rex20,rex29	0	0	0	0	0	0	0	0	0	0	0	0	0	0	0	1	0	0	0	0	0	0	0	0	0	0	0	1
rex01,rex02,rex05,rex09,rex10,rex11,rex13,rex16,rex18,rex19:L-13:R0,rex20,rex21:L-3:R0,rex22,rex24,rex25,rex26,rex27,rex28,rex29	0	0	0	0	0	0	0	0	0	0	0	0	0	0	0	0	0	0	0	0	0	1	0	0	0	0	0	1
rex01,rex02,rex05,rex09,rex10,rex11,rex13,rex16,rex18,rex19:L0:R93,rex20,rex21:L-3:R0,rex22,rex24,rex25,rex26,rex27,rex28,rex29	0	0	0	0	0	0	0	0	0	0	0	0	0	0	0	0	0	0	0	0	0	0	0	0	0	0	1	1
rex01,rex02,rex05,rex09,rex10,rex11,rex13,rex16,rex18:L-12:R0,rex19,rex20,rex21,rex22,rex23:L-4:R0,rex24,rex25,rex26,rex27,rex28,rex29	0	0	0	0	0	0	0	0	0	0	0	0	0	0	0	0	0	0	0	0	0	1	0	0	0	0	0	1
rex01,rex02,rex05,rex09,rex10,rex11,rex13,rex16,rex18:L-12:R0,rex19,rex20,rex21,rex22,rex24:L9:R0,rex25:L0:R26,rex27,rex28,rex29	1	0	0	0	0	0	0	0	0	0	0	0	0	0	0	0	0	0	0	0	0	0	0	0	0	0	0	1
rex01,rex02,rex05,rex09,rex10,rex11,rex13,rex16,rex18:L-12:R0,rex19,rex20,rex21,rex22,rex25,rex26,rex27,rex28,rex29	0	1	0	0	0	0	0	0	0	0	0	0	0	0	0	0	0	0	0	0	0	0	0	0	0	0	0	1
rex01,rex02,rex05,rex09,rex10,rex11,rex13,rex16,rex18:L-12:R0,rex19,rex20,rex22,rex24,rex25,rex26,rex27,rex28,rex29	0	0	0	0	0	0	0	0	0	1	0	0	0	0	0	0	0	0	0	0	0	0	0	0	0	0	0	1
rex01,rex02,rex05,rex09,rex10,rex11,rex13,rex16,rex18:L-12:R0,rex19,rex21,rex22,rex24,rex25,rex26,rex27,rex28,rex29	0	0	0	0	0	1	0	0	0	0	0	0	0	0	0	0	0	0	0	0	0	0	0	0	0	0	0	1
rex01,rex02,rex05,rex09,rex10,rex11,rex13,rex16,rex22,rex24,rex25,rex26,rex27,rex28,rex29	0	0	0	0	0	0	0	0	0	0	0	0	0	0	0	0	1	0	0	0	0	0	0	0	0	0	0	1
rex01,rex02,rex05,rex09,rex10,rex11,rex13,rex16:L0:R12,rex18,rex19,rex20,rex21,rex22,rex24,rex25,rex26:L0:R4,rex27,rex28,rex29	0	0	0	0	0	0	0	0	0	0	0	0	0	0	0	0	1	0	0	0	0	0	0	0	0	0	0	1
rex01,rex02,rex05,rex09,rex10,rex11,rex13,rex16:L0:R12,rex18,rex19,rex20,rex21,rex22,rex24:L9:R0,rex25,rex26,rex27,rex28,rex29	0	1	0	0	0	0	0	0	0	0	0	0	0	0	0	0	0	0	0	0	0	0	0	0	0	0	0	1
rex01,rex02,rex05,rex09,rex10,rex11,rex13,rex16:L0:R12,rex18,rex19,rex20,rex21:L-3:R0,rex22,rex24,rex25,rex26,rex27,rex28,rex29	0	0	1	0	0	0	0	0	0	0	0	0	0	0	0	0	0	0	0	0	0	0	0	0	0	0	0	1
rex01,rex02,rex05,rex09,rex10,rex11,rex13,rex16:L0:R12,rex18,rex19,rex22,rex24,rex25,rex26,rex27,rex28,rex29	0	1	0	0	0	0	0	0	0	0	0	0	0	0	0	0	0	0	0	0	0	0	0	0	0	0	0	1
rex01,rex02,rex05,rex09,rex10,rex11,rex13,rex16:L0:R12,rex22,rex24,rex25,rex26,rex27,rex28,rex29	0	0	0	0	0	0	0	0	0	0	0	0	0	0	0	0	0	0	0	0	0	1	0	0	0	0	0	1
rex01,rex02,rex05,rex09,rex10,rex11,rex16,rex17,rex18,rex19,rex20,rex21,rex22,rex24,rex25,rex26,rex27,rex28,rex29	0	1	0	0	0	0	0	0	0	0	0	0	0	0	0	0	0	0	0	0	0	0	0	0	0	0	0	1
rex01,rex02,rex05,rex09,rex10,rex11,rex16,rex18,rex19,rex20,rex21:L-3:R0,rex22,rex24,rex25,rex26,rex27,rex28,rex29	0	0	0	0	0	0	0	0	0	0	0	0	0	0	0	0	0	0	0	0	1	0	0	0	0	0	0	1
rex01,rex02,rex05,rex09,rex10,rex11:L-11:R0,rex13,rex16,rex18,rex19,rex20,rex21:L-3:R0,rex22,rex24,rex25,rex26,rex27,rex28,rex29	0	0	0	0	0	0	0	0	0	0	0	0	0	0	0	0	0	0	0	0	0	1	0	0	0	0	0	1
rex01,rex02,rex05,rex09,rex10,rex11:L-11:R0,rex13,rex16:L0:R12,rex18,rex19,rex20,rex21,rex22,rex24,rex25,rex26,rex27,rex28,rex29	1	0	0	0	0	0	0	0	0	0	0	0	0	0	0	0	0	0	0	0	0	0	0	0	0	0	0	1
rex01,rex02,rex05,rex09,rex10,rex13,rex14,rex16,rex18:L-12:R0,rex19,rex20,rex21,rex22,rex24,rex25,rex26:L0:R4,rex27,rex28,rex29	0	1	0	0	0	0	0	0	0	0	0	0	0	0	0	0	0	0	0	0	0	0	0	0	0	0	0	1
rex01,rex02,rex05,rex09,rex10,rex13,rex16,rex17,rex18,rex19,rex20,rex21:L-3:R0,rex22,rex24,rex25:L0:R26,rex27,rex28,rex29	0	0	1	0	0	0	0	0	0	0	0	0	0	0	0	0	0	0	0	0	0	0	0	0	0	0	0	1
rex01,rex02,rex05,rex09,rex10,rex13,rex16,rex17,rex18,rex19,rex21,rex22,rex24,rex25,rex27,rex28,rex29	0	0	0	0	0	0	0	0	0	0	0	0	0	0	0	0	0	0	0	0	0	0	0	1	0	0	0	1
rex01,rex02,rex05,rex09,rex10,rex13,rex16,rex17,rex19,rex20,rex21,rex22,rex24,rex25,rex26,rex27,rex28,rex29	0	0	1	0	0	0	0	0	0	0	0	0	0	0	0	0	0	0	0	0	0	0	0	0	0	0	0	1
rex01,rex02,rex05,rex09,rex10,rex13,rex16,rex18,rex19,rex20,rex21,rex22,rex23:L-4:R0,rex24,rex25,rex26,rex27,rex28,rex29	0	0	0	0	0	0	0	0	0	0	0	0	0	0	0	0	0	0	0	0	1	0	0	0	0	0	0	1
rex01,rex02,rex05,rex09,rex10,rex13,rex16,rex18,rex19,rex20,rex21,rex22,rex24,rex25,rex26,rex27,rex29	0	0	0	0	1	0	0	0	0	0	0	0	0	0	0	0	0	0	0	0	0	0	0	0	0	0	0	1
rex01,rex02,rex05,rex09,rex10,rex13,rex16,rex18,rex19,rex20,rex21,rex22,rex24,rex25:L0:R26,rex26,rex27,rex28,rex29	1	0	0	0	0	0	0	0	0	0	0	0	0	0	0	0	0	0	0	0	0	0	0	0	0	0	0	1
rex01,rex02,rex05,rex09,rex10,rex13,rex16,rex18,rex19,rex20,rex21,rex22,rex24,rex25:L0:R26,rex28,rex29	0	1	0	0	0	0	0	0	0	0	0	0	0	0	0	0	0	0	0	0	0	0	0	0	0	0	0	1
rex01,rex02,rex05,rex09,rex10,rex13,rex16,rex18,rex19,rex20,rex21,rex22,rex24,rex26,rex27,rex28,rex29	1	0	0	0	0	0	0	0	0	0	0	0	0	0	0	0	0	0	0	0	0	0	0	0	0	0	0	1
rex01,rex02,rex05,rex09,rex10,rex13,rex16,rex18,rex19,rex20,rex21,rex22,rex25,rex26,rex27,rex28,rex29	0	0	0	0	1	0	0	0	0	0	0	0	0	0	0	0	0	0	0	0	0	0	0	0	0	0	0	1
rex01,rex02,rex05,rex09,rex10,rex13,rex16,rex18,rex19,rex20,rex21,rex22,rex27,rex28,rex29	0	0	0	0	0	0	0	0	0	0	0	1	0	0	0	0	0	0	0	0	0	0	0	0	0	0	0	1
rex01,rex02,rex05,rex09,rex10,rex13,rex16,rex18,rex19,rex20,rex21,rex27,rex28,rex29	0	0	0	0	0	0	0	0	0	0	0	0	0	0	0	0	0	0	0	0	1	0	0	0	0	0	0	1
rex01,rex02,rex05,rex09,rex10,rex13,rex16,rex18,rex19,rex20,rex21:L-3:R0,rex22,rex24:L9:R0,rex25:L0:R26,rex27,rex28,rex29	0	0	0	0	0	0	0	0	0	0	0	0	0	0	0	0	0	0	0	0	0	0	0	0	0	1	0	1
rex01,rex02,rex05,rex09,rex10,rex13,rex16,rex18,rex19,rex20,rex24,rex25,rex26,rex27,rex28,rex29	0	0	1	0	0	0	0	0	0	0	0	0	0	0	0	0	0	0	0	0	0	0	0	0	0	0	0	1
rex01,rex02,rex05,rex09,rex10,rex13,rex16,rex18,rex19,rex20,rex29	0	0	0	0	0	0	0	0	0	0	0	0	0	0	0	0	0	0	0	0	1	0	0	0	0	0	0	1
rex01,rex02,rex05,rex09,rex10,rex13,rex16,rex18,rex19,rex21,rex22,rex24,rex25,rex26,rex27,rex28,rex29	0	0	0	0	1	0	0	0	0	0	0	0	0	0	0	0	0	0	0	0	0	0	0	0	0	0	0	1
rex01,rex02,rex05,rex09,rex10,rex13,rex16,rex18,rex19,rex21:L-3:R0,rex22,rex24,rex25,rex26,rex27,rex28,rex29	0	0	0	0	1	0	0	0	0	0	0	0	0	0	0	0	0	0	0	0	0	0	0	0	0	0	0	1
rex01,rex02,rex05,rex09,rex10,rex13,rex16,rex18,rex19:L-13:R0,rex20,rex21,rex22,rex24,rex25,rex26:L0:R4,rex27,rex28,rex29	0	0	0	0	0	0	0	0	0	0	0	0	0	0	0	0	0	0	0	0	1	0	0	0	0	0	0	1
rex01,rex02,rex05,rex09,rex10,rex13,rex16,rex18:L-12:R0,rex19,rex20,rex21,rex22,rex24:L9:R0,rex25,rex26,rex27,rex28,rex29	0	0	0	0	0	0	0	0	0	0	0	0	0	0	0	0	0	0	0	0	0	0	0	0	0	1	0	1
rex01,rex02,rex05,rex09,rex10,rex13,rex16,rex18:L-12:R0,rex19,rex20,rex21,rex22,rex25,rex26,rex27,rex28,rex29	0	0	0	0	0	0	0	0	0	0	0	0	0	0	0	0	0	0	0	0	0	0	0	1	0	0	0	1
rex01,rex02,rex05,rex09,rex10,rex13,rex16,rex18:L-12:R0,rex19,rex22,rex24,rex25,rex26,rex27,rex28,rex29	0	1	0	0	0	0	0	0	0	0	0	0	0	0	0	0	0	0	0	0	0	0	0	0	0	0	0	1
rex01,rex02,rex05,rex09,rex10,rex13,rex16,rex18:L-12:R0,rex19:L-13:R0,rex20,rex21:L-3:R0,rex22,rex24,rex25,rex26,rex27,rex28,rex29	1	0	0	0	0	0	0	0	0	0	0	0	0	0	0	0	0	0	0	0	0	0	0	0	0	0	0	1
rex01,rex02,rex05,rex09,rex10,rex13,rex16,rex18:L-12:R0,rex19:L0:R93,rex22,rex24,rex25,rex26,rex27,rex28,rex29	0	1	0	0	0	0	0	0	0	0	0	0	0	0	0	0	0	0	0	0	0	0	0	0	0	0	0	1
rex01,rex02,rex05,rex09,rex10,rex13,rex16,rex21,rex22,rex24,rex25,rex26,rex27,rex28,rex29	0	0	0	0	0	0	0	0	0	0	0	0	0	0	0	0	0	0	0	0	0	0	0	0	1	0	0	1
rex01,rex02,rex05,rex09,rex10,rex13,rex16:L0:R12,rex18,rex19,rex20,rex21,rex22,rex23,rex24,rex25,rex26,rex27,rex28,rex29	0	0	0	0	0	0	0	1	0	0	0	0	0	0	0	0	0	0	0	0	0	0	0	0	0	0	0	1
rex01,rex02,rex05,rex09,rex10,rex13,rex16:L0:R12,rex18,rex19,rex20,rex29	0	0	1	0	0	0	0	0	0	0	0	0	0	0	0	0	0	0	0	0	0	0	0	0	0	0	0	1
rex01,rex02,rex05,rex09,rex10,rex13,rex16:L0:R12,rex18:L-12:R0,rex19,rex20,rex21,rex22,rex24,rex25,rex26:L0:R4,rex27,rex28,rex29	0	0	0	0	0	0	0	0	0	0	0	0	0	0	0	0	0	0	0	0	0	0	0	0	1	0	0	1
rex01,rex02,rex05,rex09,rex10,rex13,rex16:L0:R12,rex19,rex20,rex21,rex22,rex24,rex25,rex26,rex27,rex28,rex29	0	1	0	0	0	0	0	0	0	0	0	0	0	0	0	0	0	0	0	0	0	0	0	0	0	0	0	1
rex01,rex02,rex05,rex09,rex10,rex13,rex16:L0:R12,rex19:L-13:R0,rex20,rex21,rex22,rex24:L9:R0,rex25:L0:R26,rex27,rex28,rex29	0	0	0	0	0	0	0	0	0	0	0	0	0	0	1	0	0	0	0	0	0	0	0	0	0	0	0	1
rex01,rex02,rex05,rex09,rex10,rex13,rex16:L0:R12,rex20,rex21,rex22,rex24,rex25,rex26,rex27,rex28,rex29	0	0	0	0	0	0	0	0	0	0	0	0	0	1	0	0	0	0	0	0	0	0	0	0	0	0	0	1
rex01,rex02,rex05,rex09,rex10,rex16,rex17,rex18,rex19,rex20,rex21,rex22,rex24,rex25,rex26,rex27,rex28,rex29	0	0	0	0	0	0	0	0	0	0	0	0	0	0	0	0	0	0	0	0	0	0	0	1	0	0	0	1
rex01,rex02,rex05,rex09,rex11,rex13,rex16,rex17,rex18,rex19,rex20,rex21:L-3:R0,rex22,rex24,rex25,rex26,rex27,rex28,rex29	1	0	0	0	0	0	0	0	0	0	0	0	0	0	0	0	0	0	0	0	0	0	0	0	0	0	0	1
rex01,rex02,rex05,rex09,rex11,rex13,rex16,rex17:L0:R4,rex19,rex20,rex21,rex22,rex24,rex25,rex26:L0:R4,rex27,rex28,rex29	0	1	0	0	0	0	0	0	0	0	0	0	0	0	0	0	0	0	0	0	0	0	0	0	0	0	0	1
rex01,rex02,rex05,rex09,rex11,rex13,rex16,rex18,rex19,rex20,rex21,rex22,rex23,rex24,rex25,rex26,rex27,rex28,rex29	1	0	0	0	0	0	0	0	0	0	0	0	0	0	0	0	0	0	0	0	0	0	0	0	0	0	0	1
rex01,rex02,rex05,rex09,rex11,rex13,rex16,rex18,rex19,rex20,rex21,rex22,rex23:L0:R4,rex24,rex25,rex27,rex28,rex29	1	0	0	0	0	0	0	0	0	0	0	0	0	0	0	0	0	0	0	0	0	0	0	0	0	0	0	1
rex01,rex02,rex05,rex09,rex11,rex13,rex16,rex18,rex19,rex20,rex21,rex22,rex24,rex27,rex28,rex29	0	0	0	0	0	1	0	0	0	0	0	0	0	0	0	0	0	0	0	0	0	0	0	0	0	0	0	1
rex01,rex02,rex05,rex09,rex11,rex13,rex16,rex18,rex19,rex20,rex21,rex22,rex24:L9:R0,rex25:L0:R26,rex27,rex28,rex29	0	0	1	0	0	0	0	0	0	0	0	0	0	0	0	0	0	0	0	0	0	0	0	0	0	0	0	1
rex01,rex02,rex05,rex09,rex11,rex13,rex16,rex18,rex19,rex20,rex21,rex22,rex26,rex27,rex28,rex29	0	0	0	0	0	0	0	0	0	0	0	0	0	0	1	0	0	0	0	0	0	0	0	0	0	0	0	1
rex01,rex02,rex05,rex09,rex11,rex13,rex16,rex18,rex19,rex20,rex21,rex22,rex27,rex28,rex29	0	0	0	0	0	0	0	0	0	0	0	0	0	0	0	0	0	0	0	0	1	0	0	0	0	0	0	1
rex01,rex02,rex05,rex09,rex11,rex13,rex16,rex18,rex19,rex20,rex21:L-3:R0,rex22,rex24,rex25,rex26:L0:R4,rex27,rex28,rex29	0	0	0	0	0	1	0	0	0	0	0	0	0	0	0	0	0	0	0	0	0	0	0	0	0	0	0	1
rex01,rex02,rex05,rex09,rex11,rex13,rex16,rex18,rex19,rex20,rex22,rex24,rex25,rex26,rex27,rex28,rex29	0	0	1	0	0	0	0	0	0	0	0	0	0	0	0	0	0	0	0	0	0	0	0	0	0	0	0	1
rex01,rex02,rex05,rex09,rex11,rex13,rex16,rex18,rex19,rex20,rex29	0	0	0	0	0	0	0	0	0	0	0	0	0	0	0	0	0	0	0	0	1	0	0	0	0	0	0	1
rex01,rex02,rex05,rex09,rex11,rex13,rex16,rex18,rex19,rex21:L-3:R0,rex22,rex24,rex25,rex26,rex27,rex28,rex29	0	0	0	0	0	0	0	0	0	0	1	0	0	0	0	0	0	0	0	0	0	0	0	0	0	0	0	1
rex01,rex02,rex05,rex09,rex11,rex13,rex16,rex18,rex19,rex22,rex24,rex25,rex26,rex27,rex28,rex29	0	0	0	0	0	0	0	0	0	0	0	0	0	0	1	0	0	0	0	0	0	0	0	0	0	0	0	1
rex01,rex02,rex05,rex09,rex11,rex13,rex16,rex18:L-12:R0,rex19,rex20,rex21,rex22,rex23:L0:R4,rex24,rex25,rex26,rex27,rex28,rex29	1	0	0	0	0	0	0	0	0	0	0	0	0	0	0	0	0	0	0	0	0	0	0	0	0	0	0	1
rex01,rex02,rex05,rex09,rex11,rex13,rex16,rex19:L-13:R0,rex20,rex21,rex22,rex24,rex25,rex26,rex27,rex28,rex29	0	0	0	0	0	0	0	0	0	0	0	0	0	0	0	0	0	0	0	0	0	1	0	0	0	0	0	1
rex01,rex02,rex05,rex09,rex11,rex13,rex16:L0:R12,rex19,rex20,rex21,rex22,rex24,rex25,rex26,rex27,rex28,rex29	0	0	0	0	0	0	0	0	0	0	0	0	0	0	1	0	0	0	0	0	0	0	0	0	0	0	0	1
rex01,rex02,rex05,rex09,rex11,rex13,rex16:L0:R12,rex20,rex21,rex22,rex24,rex25,rex26,rex27,rex28,rex29	0	0	0	0	0	0	0	0	0	0	0	0	0	0	1	0	0	0	0	0	0	0	0	0	0	0	0	1
rex01,rex02,rex05,rex09,rex11:L-11:R0,rex13,rex16,rex18,rex19,rex20,rex21:L-3:R0,rex22,rex24,rex25,rex26,rex27,rex28,rex29	0	0	0	0	0	0	0	0	0	0	0	0	0	0	0	0	0	0	0	0	0	1	0	0	0	0	0	1
rex01,rex02,rex05,rex09,rex11:L-11:R0,rex13,rex16,rex18,rex19,rex22,rex24,rex25,rex26,rex27,rex28,rex29	0	1	0	0	0	0	0	0	0	0	0	0	0	0	0	0	0	0	0	0	0	0	0	0	0	0	0	1
rex01,rex02,rex05,rex09,rex11:L-11:R0,rex13,rex16,rex18:L-12:R0,rex19,rex20,rex21,rex22,rex24,rex25,rex26,rex27,rex28,rex29	0	1	0	0	0	0	0	0	0	0	0	0	0	0	0	0	0	0	0	0	0	0	0	0	0	0	0	1
rex01,rex02,rex05,rex09,rex13,rex16,rex17,rex19,rex20,rex21,rex22,rex24,rex25,rex26,rex27,rex28,rex29	0	1	0	0	0	0	0	0	0	0	0	0	0	0	0	0	0	0	0	0	0	0	0	0	0	0	0	1
rex01,rex02,rex05,rex09,rex13,rex16,rex18,rex19,rex20,rex21,rex22,rex23,rex24,rex25:L0:R26,rex27,rex28,rex29	0	0	0	0	0	0	0	0	0	0	0	0	0	0	0	0	1	0	0	0	0	0	0	0	0	0	0	1
rex01,rex02,rex05,rex09,rex13,rex16,rex18,rex19,rex20,rex21,rex22,rex24,rex25,rex26:L0:R4,rex28,rex29	0	0	0	0	0	0	0	0	0	0	0	0	0	0	0	0	0	0	0	0	0	1	0	0	0	0	0	1
rex01,rex02,rex05,rex09,rex13,rex16,rex18,rex19,rex20,rex21:L-3:R0,rex22,rex23:L0:R4,rex24,rex25,rex26,rex27,rex28,rex29	0	1	0	0	0	0	0	0	0	0	0	0	0	0	0	0	0	0	0	0	0	0	0	0	0	0	0	1
rex01,rex02,rex05,rex09,rex13,rex16,rex18,rex19,rex20,rex21:L-3:R0,rex22,rex24,rex25,rex26:L0:R4,rex27,rex28,rex29	0	0	0	0	0	0	0	0	0	0	1	0	0	0	0	0	0	0	0	0	0	0	0	0	0	0	0	1
rex01,rex02,rex05,rex09,rex13,rex16,rex18,rex19,rex22,rex24,rex25,rex26,rex27,rex28,rex29	1	0	0	0	0	0	0	0	0	0	0	0	0	0	0	0	0	0	0	0	0	0	0	0	0	0	0	1
rex01,rex02,rex05,rex09,rex13,rex16,rex18,rex19:L-13:R0,rex20,rex21,rex22,rex24,rex25:L0:R26,rex27,rex28,rex29	0	0	0	0	0	0	0	0	0	0	0	0	0	0	0	0	0	0	0	0	0	1	0	0	0	0	0	1
rex01,rex02,rex05,rex09,rex13,rex16,rex18:L-12:R0,rex19,rex20,rex21,rex22,rex24,rex25:L0:R26,rex27,rex29	0	0	0	0	0	0	0	0	0	0	1	0	0	0	0	0	0	0	0	0	0	0	0	0	0	0	0	1
rex01,rex02,rex05,rex09,rex13,rex16,rex18:L-12:R0,rex19,rex20,rex21:L-3:R0,rex22,rex24,rex25:L0:R26,rex27,rex28,rex29	0	0	0	0	0	0	0	1	0	0	0	0	0	0	0	0	0	0	0	0	0	0	0	0	0	0	0	1
rex01,rex02,rex05,rex09,rex13,rex16,rex19:L-13:R0,rex20,rex21,rex22,rex24,rex25,rex26,rex27,rex28,rex29	0	0	1	0	0	0	0	0	0	0	0	0	0	0	0	0	0	0	0	0	0	0	0	0	0	0	0	1
rex01,rex02,rex05,rex09,rex13,rex16:L0:R12,rex18,rex19,rex20,rex21:L-3:R0,rex22,rex24,rex25,rex26,rex27,rex28,rex29	0	0	0	0	0	0	0	0	0	0	1	0	0	0	0	0	0	0	0	0	0	0	0	0	0	0	0	1
rex01,rex02,rex05,rex09,rex13,rex16:L0:R12,rex19:L-13:R0,rex20,rex21,rex22,rex24,rex25,rex26,rex27,rex28,rex29	0	1	0	0	0	0	0	0	0	0	0	0	0	0	0	0	0	0	0	0	0	0	0	0	0	0	0	1
rex01,rex02,rex05,rex09,rex16,rex18:L-12:R0,rex19,rex20,rex21,rex22,rex24,rex25,rex26,rex27,rex28,rex29	0	0	1	0	0	0	0	0	0	0	0	0	0	0	0	0	0	0	0	0	0	0	0	0	0	0	0	1
rex01,rex02,rex05,rex09:L0:R-19,rex10,rex11,rex13,rex16,rex17,rex18,rex19,rex20,rex21,rex22,rex24,rex25:L0:R26,rex27,rex28,rex29	0	0	0	0	0	0	0	0	0	0	1	0	0	0	0	0	0	0	0	0	0	0	0	0	0	0	0	1
rex01,rex02,rex05,rex09:L0:R-19,rex10,rex11,rex13,rex16,rex18,rex19:L0:R93,rex20,rex21,rex22,rex24,rex25,rex26,rex27,rex28,rex29	0	0	0	0	0	0	0	0	0	0	0	0	0	0	0	0	0	0	0	0	0	0	0	0	0	0	1	1
rex01,rex02,rex05,rex09:L0:R-19,rex10,rex11,rex13,rex16,rex18:L-12:R0,rex19,rex20,rex21:L-3:R0,rex22,rex24,rex25,rex26,rex27,rex28,rex29	0	0	0	0	0	0	0	0	0	0	0	0	0	0	1	0	0	0	0	0	0	0	0	0	0	0	0	1
rex01,rex02,rex05,rex09:L0:R-19,rex11:L-11:R0,rex13,rex16,rex18,rex19,rex20,rex21,rex22,rex24,rex25,rex26,rex27,rex28,rex29	0	0	0	0	0	1	0	0	0	0	0	0	0	0	0	0	0	0	0	0	0	0	0	0	0	0	0	1
rex01,rex02,rex05,rex09:L0:R-19,rex13,rex16,rex17,rex18,rex19,rex20,rex21,rex22,rex24,rex25,rex26,rex27,rex28,rex29	0	0	1	0	0	0	0	0	0	0	0	0	0	0	0	0	0	0	0	0	0	0	0	0	0	0	0	1
rex01,rex02,rex05,rex09:L0:R-19,rex13,rex16,rex18,rex19,rex20,rex21,rex22,rex24,rex25,rex26:L0:R4,rex27,rex28,rex29	1	0	0	0	0	0	0	0	0	0	0	0	0	0	0	0	0	0	0	0	0	0	0	0	0	0	0	1
rex01,rex02,rex05,rex09:L0:R-19,rex13,rex16,rex18:L-12:R0,rex19,rex20,rex21,rex22,rex24,rex25,rex26,rex27,rex28,rex29	0	0	0	0	0	0	0	0	0	0	0	0	0	0	1	0	0	0	0	0	0	0	0	0	0	0	0	1
rex01,rex02,rex05,rex09:L0:R-19,rex13,rex16:L0:R12,rex18,rex19,rex20,rex21,rex22,rex24,rex25,rex26,rex27,rex28,rex29	0	0	1	0	0	0	0	0	0	0	0	0	0	0	0	0	0	0	0	0	0	0	0	0	0	0	0	1
rex01,rex02,rex05,rex10,rex11,rex13,rex14,rex16,rex17,rex18,rex19,rex20,rex21,rex22,rex24,rex25:L0:R26,rex27,rex28,rex29	0	0	0	0	0	0	0	0	0	0	0	0	0	0	0	0	0	0	0	0	0	1	0	0	0	0	0	1
rex01,rex02,rex05,rex10,rex11,rex13,rex14,rex16,rex18,rex19,rex20,rex21,rex22,rex24,rex25,rex26:L0:R4,rex27,rex28,rex29	0	1	0	0	0	0	0	0	0	0	0	0	0	0	0	0	0	0	0	0	0	0	0	0	0	0	0	1
rex01,rex02,rex05,rex10,rex11,rex13,rex16,rex17,rex18,rex19,rex20,rex21,rex22,rex24,rex25,rex26,rex27,rex29	0	0	0	0	0	0	0	0	0	0	0	0	0	0	0	0	0	0	0	0	0	0	0	0	0	0	1	1
rex01,rex02,rex05,rex10,rex11,rex13,rex16,rex17,rex18,rex19,rex20,rex21,rex22,rex24,rex25,rex26,rex29	1	0	0	0	0	0	0	0	0	0	0	0	0	0	0	0	0	0	0	0	0	0	0	0	0	0	0	1
rex01,rex02,rex05,rex10,rex11,rex13,rex16,rex17,rex18,rex19,rex20,rex21,rex22,rex24,rex25,rex27,rex28,rex29	0	0	0	0	0	0	0	0	0	0	0	0	0	0	0	0	0	0	0	0	1	0	0	0	0	0	0	1
rex01,rex02,rex05,rex10,rex11,rex13,rex16,rex17,rex18,rex19,rex20,rex21:L-3:R0,rex22,rex24,rex25,rex26:L0:R4,rex27,rex28,rex29	0	0	0	0	0	0	0	0	0	0	0	0	0	0	0	0	0	0	0	0	0	0	0	0	0	0	1	1
rex01,rex02,rex05,rex10,rex11,rex13,rex16,rex17,rex18,rex19,rex29	0	0	0	0	0	0	0	0	0	0	0	0	0	0	0	0	0	0	0	0	1	0	0	0	0	0	0	1
rex01,rex02,rex05,rex10,rex11,rex13,rex16,rex17,rex18,rex19:L-13:R0,rex20,rex21,rex22,rex24:L9:R0,rex25,rex26,rex27,rex28,rex29	0	0	0	0	0	0	0	0	0	0	0	0	0	0	0	0	0	0	0	0	1	0	0	0	0	0	0	1
rex01,rex02,rex05,rex10,rex11,rex13,rex16,rex17,rex18,rex21,rex22,rex24,rex25,rex26,rex27,rex28,rex29	0	0	0	0	0	0	0	0	0	0	1	0	0	0	0	0	0	0	0	0	0	0	0	0	0	0	0	1
rex01,rex02,rex05,rex10,rex11,rex13,rex16,rex18,rex19,rex20,rex21,rex22,rex23:L0:R4,rex24,rex25,rex26:L0:R4,rex27,rex28,rex29	0	0	0	0	0	0	0	0	0	0	0	0	0	0	0	0	0	0	0	0	1	0	0	0	0	0	0	1
rex01,rex02,rex05,rex10,rex11,rex13,rex16,rex18,rex19,rex20,rex21,rex22,rex24,rex25,rex26:L0:R4,rex28,rex29	0	0	0	0	0	0	0	1	0	0	0	0	0	0	0	0	0	0	0	0	0	0	0	0	0	0	0	1
rex01,rex02,rex05,rex10,rex11,rex13,rex16,rex18,rex19,rex20,rex21,rex22,rex24,rex26,rex27,rex28,rex29	0	0	0	0	0	0	0	0	0	0	0	0	0	0	0	0	1	0	0	0	0	0	0	0	0	0	0	1
rex01,rex02,rex05,rex10,rex11,rex13,rex16,rex18,rex19,rex20,rex21,rex22,rex24:L9:R0,rex25,rex26,rex27,rex29	1	0	0	0	0	0	0	0	0	0	0	0	0	0	0	0	0	0	0	0	0	0	0	0	0	0	0	1
rex01,rex02,rex05,rex10,rex11,rex13,rex16,rex18,rex19,rex20,rex21,rex22,rex29	1	0	0	0	0	0	0	0	0	0	0	0	0	0	0	0	0	0	0	0	0	0	0	0	0	0	0	1
rex01,rex02,rex05,rex10,rex11,rex13,rex16,rex18,rex19,rex20,rex21,rex24,rex25,rex26:L0:R4,rex27,rex28,rex29	0	0	0	0	0	0	0	0	0	0	0	0	0	0	1	0	0	0	0	0	0	0	0	0	0	0	0	1
rex01,rex02,rex05,rex10,rex11,rex13,rex16,rex18,rex19,rex20,rex24,rex25,rex26,rex27,rex28,rex29	0	0	0	0	0	0	0	0	0	0	0	0	0	0	0	1	0	0	0	0	0	0	0	0	0	0	0	1
rex01,rex02,rex05,rex10,rex11,rex13,rex16,rex18,rex19,rex21,rex22,rex24,rex25:L0:R26,rex27,rex28,rex29	0	0	0	0	0	0	0	0	0	0	1	0	0	0	0	0	0	0	0	0	0	0	0	0	0	0	0	1
rex01,rex02,rex05,rex10,rex11,rex13,rex16,rex18,rex19,rex21:L-3:R0,rex22,rex24,rex25,rex26,rex27,rex28,rex29	0	1	0	0	0	0	0	0	0	0	0	0	0	0	0	0	0	0	0	0	0	0	0	0	0	0	0	1
rex01,rex02,rex05,rex10,rex11,rex13,rex16,rex18,rex19:L-13:R0,rex20,rex21:L-3:R0,rex22,rex24,rex25,rex26,rex27,rex28,rex29	0	0	0	0	0	0	0	0	0	0	0	1	0	0	0	0	0	0	0	0	0	0	0	0	0	0	0	1
rex01,rex02,rex05,rex10,rex11,rex13,rex16,rex18,rex19:L-13:R0,rex20,rex21:L-3:R0,rex22,rex24,rex25:L0:R26,rex27,rex28,rex29	0	0	0	0	0	0	0	0	0	0	0	0	0	0	0	0	0	0	1	0	0	0	0	0	0	0	0	1
rex01,rex02,rex05,rex10,rex11,rex13,rex16,rex18,rex19:L0:R93,rex25,rex26,rex27,rex28,rex29	0	0	0	0	0	0	0	0	0	0	0	0	0	0	0	0	0	0	0	0	0	1	0	0	0	0	0	1
rex01,rex02,rex05,rex10,rex11,rex13,rex16,rex18,rex21:L-3:R0,rex22,rex24,rex25,rex26,rex27,rex28,rex29	0	0	0	0	0	0	0	0	0	0	0	0	0	0	0	0	0	0	1	0	0	0	0	0	0	0	0	1
rex01,rex02,rex05,rex10,rex11,rex13,rex16,rex18,rex22,rex24,rex25:L0:R26,rex27,rex28,rex29	0	0	0	0	0	0	0	0	0	0	0	0	0	0	0	0	0	0	1	0	0	0	0	0	0	0	0	1
rex01,rex02,rex05,rex10,rex11,rex13,rex16,rex18:L-12:R0,rex19,rex20,rex21,rex22,rex23,rex24,rex25:L0:R26,rex28,rex29	0	0	0	0	0	0	0	0	0	0	0	0	0	0	0	0	0	0	0	0	0	1	0	0	0	0	0	1
rex01,rex02,rex05,rex10,rex11,rex13,rex16,rex18:L-12:R0,rex19,rex20,rex21,rex22,rex23,rex24,rex27,rex28,rex29	0	0	0	0	0	0	0	0	0	0	0	0	0	0	0	0	0	0	0	0	0	1	0	0	0	0	0	1
rex01,rex02,rex05,rex10,rex11,rex13,rex16,rex18:L-12:R0,rex19,rex20,rex21,rex22,rex24,rex25,rex29	0	0	0	0	0	0	0	0	0	0	0	0	0	0	0	0	0	0	0	1	0	0	0	0	0	0	0	1
rex01,rex02,rex05,rex10,rex11,rex13,rex16,rex18:L-12:R0,rex19,rex20,rex21,rex22,rex24,rex25:L0:R26,rex27,rex29	0	0	0	0	0	0	0	1	0	0	0	0	0	0	0	0	0	0	0	0	0	0	0	0	0	0	0	1
rex01,rex02,rex05,rex10,rex11,rex13,rex16,rex18:L-12:R0,rex19,rex20,rex21,rex22,rex24,rex25:L0:R26,rex28,rex29	0	0	0	0	0	0	0	0	0	0	0	0	0	0	0	0	0	0	0	0	1	0	0	0	0	0	0	1
rex01,rex02,rex05,rex10,rex11,rex13,rex16,rex18:L-12:R0,rex19,rex20,rex21,rex22,rex24:L9:R0,rex25,rex26:L0:R4,rex27,rex28,rex29	0	1	0	0	0	0	0	0	0	0	0	0	0	0	0	0	0	0	0	0	0	0	0	0	0	0	0	1
rex01,rex02,rex05,rex10,rex11,rex13,rex16,rex18:L-12:R0,rex19,rex20,rex21,rex22,rex24:L9:R0,rex25:L0:R26,rex27,rex28,rex29	0	0	0	0	0	0	0	0	0	0	0	0	0	0	0	1	0	0	0	0	0	0	0	0	0	0	0	1
rex01,rex02,rex05,rex10,rex11,rex13,rex16,rex18:L-12:R0,rex19,rex20,rex21,rex22,rex25,rex26,rex27,rex28,rex29	0	0	0	0	0	0	0	0	0	0	0	0	1	0	0	0	0	0	0	0	0	0	0	0	0	0	0	1
rex01,rex02,rex05,rex10,rex11,rex13,rex16,rex18:L-12:R0,rex19,rex20,rex21,rex22,rex27,rex28,rex29	1	0	0	0	0	0	0	0	0	0	0	0	0	0	0	0	0	0	0	0	0	0	0	0	0	0	0	1
rex01,rex02,rex05,rex10,rex11,rex13,rex16,rex18:L-12:R0,rex19,rex20,rex21:L-3:R0,rex22,rex23,rex24,rex25,rex26,rex27,rex28,rex29	0	0	0	0	0	0	0	0	0	0	0	0	0	0	0	0	0	0	0	0	0	0	0	0	0	0	1	1
rex01,rex02,rex05,rex10,rex11,rex13,rex16,rex18:L-12:R0,rex19,rex20,rex21:L-3:R0,rex22,rex23:L0:R4,rex24,rex25,rex26,rex27,rex28,rex29	0	0	0	0	0	0	0	0	0	0	0	0	0	0	0	0	0	0	0	1	0	0	0	0	0	0	0	1
rex01,rex02,rex05,rex10,rex11,rex13,rex16,rex18:L-12:R0,rex19,rex20,rex21:L-3:R0,rex22,rex24,rex25,rex26:L0:R4,rex27,rex28,rex29	0	0	0	0	0	0	0	1	0	0	0	0	0	0	0	0	0	0	0	0	0	0	0	0	0	0	0	1
rex01,rex02,rex05,rex10,rex11,rex13,rex16,rex18:L-12:R0,rex19,rex20,rex21:L-3:R0,rex22,rex24,rex25:L0:R26,rex27,rex28,rex29	0	0	0	0	0	0	0	0	0	0	0	0	0	0	0	0	0	0	0	1	0	0	0	0	0	0	0	1
rex01,rex02,rex05,rex10,rex11,rex13,rex16,rex18:L-12:R0,rex19,rex20,rex24,rex25,rex26,rex27,rex28,rex29	0	0	0	0	0	0	0	0	0	0	0	0	0	0	0	0	0	0	0	1	0	0	0	0	0	0	0	1
rex01,rex02,rex05,rex10,rex11,rex13,rex16,rex18:L-12:R0,rex19,rex21,rex22,rex24,rex25,rex26,rex27,rex28,rex29	0	0	0	0	0	0	0	0	0	0	0	0	0	0	0	0	0	0	0	0	0	0	1	0	0	0	0	1
rex01,rex02,rex05,rex10,rex11,rex13,rex16,rex18:L-12:R0,rex19,rex21:L-3:R0,rex22,rex23:L0:R4,rex24,rex25,rex26,rex27,rex28,rex29	0	0	0	0	0	0	0	0	0	0	0	0	0	0	0	0	0	0	0	1	0	0	0	0	0	0	0	1
rex01,rex02,rex05,rex10,rex11,rex13,rex16,rex18:L-12:R0,rex19,rex21:L-3:R0,rex22,rex24,rex25,rex26,rex27,rex28,rex29	0	0	0	0	0	0	0	0	0	0	0	0	0	0	0	0	0	0	0	0	0	0	0	1	0	0	0	1
rex01,rex02,rex05,rex10,rex11,rex13,rex16,rex18:L-12:R0,rex19:L-13:R0,rex20,rex21,rex22,rex23,rex24,rex25,rex26,rex27,rex28,rex29	0	0	0	0	0	0	0	0	0	0	0	0	0	0	0	0	0	0	0	0	0	0	0	0	0	0	1	1
rex01,rex02,rex05,rex10,rex11,rex13,rex16,rex18:L-12:R0,rex19:L-13:R0,rex20,rex21,rex22,rex23:L0:R4,rex24,rex25,rex26,rex27,rex28,rex29	0	0	0	0	0	0	0	0	0	0	0	0	0	0	0	0	0	0	0	0	0	0	0	0	0	0	1	1
rex01,rex02,rex05,rex10,rex11,rex13,rex16,rex18:L-12:R0,rex19:L-13:R0,rex20,rex21,rex22,rex24,rex25,rex26:L0:R4,rex27,rex28,rex29	0	0	0	0	0	0	0	0	0	0	0	0	0	0	0	0	0	0	0	1	0	0	0	0	0	0	0	1
rex01,rex02,rex05,rex10,rex11,rex13,rex16,rex18:L-12:R0,rex19:L-13:R0,rex20,rex21:L-3:R0,rex22,rex24,rex25,rex26,rex27,rex28,rex29	0	0	0	0	0	0	0	0	0	0	1	0	0	0	0	0	0	0	0	0	0	0	0	0	0	0	0	1
rex01,rex02,rex05,rex10,rex11,rex13,rex16,rex18:L-12:R0,rex19:L0:R93,rex24,rex25,rex26,rex27,rex28,rex29	0	0	0	0	0	0	0	0	0	0	0	0	0	0	0	0	0	0	0	0	0	0	1	0	0	0	0	1
rex01,rex02,rex05,rex10,rex11,rex13,rex16,rex19,rex20,rex21,rex22,rex23:L0:R4,rex24,rex25,rex26,rex27,rex28,rex29	0	0	0	0	0	0	0	0	0	0	0	0	0	0	0	0	0	0	0	1	0	0	0	0	0	0	0	1
rex01,rex02,rex05,rex10,rex11,rex13,rex16,rex19,rex20,rex22,rex24,rex25,rex26,rex27,rex28,rex29	0	0	0	0	0	0	0	0	0	0	0	0	0	0	0	0	0	0	0	0	0	0	1	0	0	0	0	1
rex01,rex02,rex05,rex10,rex11,rex13,rex16,rex19,rex21,rex22,rex24,rex25,rex26,rex27,rex28,rex29	0	0	0	0	0	0	0	0	0	0	0	0	0	0	0	0	0	0	0	0	0	0	1	0	0	0	0	1
rex01,rex02,rex05,rex10,rex11,rex13,rex16:L0:R12,rex17,rex18,rex19,rex20,rex21,rex22,rex24,rex25:L0:R26,rex27,rex28,rex29	0	0	0	0	0	0	0	0	0	0	0	0	0	0	0	0	0	0	0	0	0	0	0	0	1	0	0	1
rex01,rex02,rex05,rex10,rex11,rex13,rex16:L0:R12,rex18,rex19,rex20,rex21,rex22,rex23,rex24,rex25,rex26,rex27,rex28,rex29	0	0	0	0	0	0	0	1	0	0	0	0	0	0	0	0	0	0	0	0	0	0	0	0	0	0	0	1
rex01,rex02,rex05,rex10,rex11,rex13,rex16:L0:R12,rex18,rex19,rex20,rex21,rex22,rex24,rex25,rex27,rex28,rex29	0	0	0	0	0	0	0	0	0	0	0	0	0	0	0	0	0	0	0	0	0	0	0	1	0	0	0	1
rex01,rex02,rex05,rex10,rex11,rex13,rex16:L0:R12,rex18,rex19,rex20,rex21,rex22,rex25,rex26,rex27,rex28,rex29	1	0	0	0	0	0	0	0	0	0	0	0	0	0	0	0	0	0	0	0	0	0	0	0	0	0	0	1
rex01,rex02,rex05,rex10,rex11,rex13,rex16:L0:R12,rex18,rex19:L-13:R0,rex20,rex21,rex22,rex24,rex25,rex26,rex27,rex28,rex29	0	0	0	0	0	0	0	0	0	0	0	0	0	0	0	0	0	0	0	0	0	0	0	0	1	0	0	1
rex01,rex02,rex05,rex10,rex11,rex13,rex16:L0:R12,rex18,rex19:L0:R93,rex24,rex25,rex26,rex27,rex28,rex29	0	0	0	0	0	0	0	1	0	0	0	0	0	0	0	0	0	0	0	0	0	0	0	0	0	0	0	1
rex01,rex02,rex05,rex10,rex11,rex13,rex16:L0:R12,rex19,rex20,rex21,rex22,rex24,rex25:L0:R26,rex27,rex28,rex29	0	0	0	0	0	0	0	0	0	0	0	0	0	0	0	0	0	0	0	0	1	0	0	0	0	0	0	1
rex01,rex02,rex05,rex10,rex11,rex13,rex16:L0:R12,rex20,rex21,rex22,rex24,rex25,rex26,rex27,rex28,rex29	0	0	0	0	0	0	0	1	0	0	0	0	0	0	0	0	0	0	0	0	0	0	0	0	0	0	0	1
rex01,rex02,rex05,rex10,rex11,rex13,rex16:L0:R12,rex20,rex21,rex22,rex24,rex25,rex26:L0:R4,rex27,rex28,rex29	0	0	0	0	0	0	0	0	0	0	0	0	0	0	1	0	0	0	0	0	0	0	0	0	0	0	0	1
rex01,rex02,rex05,rex10,rex11,rex13,rex16:L0:R12,rex21:L-3:R0,rex22,rex24,rex25,rex26,rex27,rex28,rex29	0	0	0	0	0	0	0	0	0	0	0	0	0	0	0	0	0	0	1	0	0	0	0	0	0	0	0	1
rex01,rex02,rex05,rex10,rex11,rex16,rex17,rex18,rex19,rex20,rex21,rex22,rex24,rex25,rex26,rex27,rex28,rex29	0	0	0	0	0	0	0	0	0	0	0	0	0	0	0	0	0	0	0	0	0	0	1	0	0	0	0	1
rex01,rex02,rex05,rex10,rex11,rex16,rex18,rex19,rex20,rex21:L-3:R0,rex22,rex24,rex25,rex26,rex27,rex28,rex29	0	0	0	0	0	0	0	0	0	0	0	0	0	0	0	0	0	0	0	0	0	0	1	0	0	0	0	1
rex01,rex02,rex05,rex10,rex11,rex16,rex18:L-12:R0,rex19,rex20,rex21,rex22,rex23:L0:R4,rex24,rex25,rex26,rex27,rex28,rex29	0	0	0	0	0	0	0	0	0	0	0	0	0	0	0	0	0	0	0	0	0	1	0	0	0	0	0	1
rex01,rex02,rex05,rex10,rex11:L-11:R0,rex13,rex16,rex17,rex18,rex19,rex20,rex21,rex22,rex24,rex25,rex26:L0:R4,rex27,rex28,rex29	0	0	0	0	0	0	0	0	0	0	0	1	0	0	0	0	0	0	0	0	0	0	0	0	0	0	0	1
rex01,rex02,rex05,rex10,rex11:L-11:R0,rex13,rex16,rex17,rex18,rex19,rex20,rex21:L-3:R0,rex22,rex24,rex25,rex26,rex27,rex28,rex29	0	0	0	0	0	0	0	0	0	0	0	0	0	0	0	0	0	0	0	0	0	0	0	0	0	0	1	1
rex01,rex02,rex05,rex10,rex11:L-11:R0,rex13,rex16,rex18,rex19,rex20,rex21,rex22,rex23:L0:R4,rex24,rex25,rex26,rex27,rex28,rex29	0	0	0	0	0	0	0	0	0	0	0	0	0	0	0	0	0	0	0	0	0	1	0	0	0	0	0	1
rex01,rex02,rex05,rex10,rex11:L-11:R0,rex13,rex16,rex18,rex19,rex20,rex21,rex22,rex25,rex26,rex27,rex28,rex29	0	0	0	0	0	0	0	0	0	0	0	0	0	0	0	0	0	1	0	0	0	0	0	0	0	0	0	1
rex01,rex02,rex05,rex10,rex11:L-11:R0,rex13,rex16,rex18,rex19:L-13:R0,rex20,rex21,rex22,rex24,rex25,rex26,rex27,rex28,rex29	0	0	0	0	0	0	0	0	0	0	0	0	1	0	0	0	0	0	0	0	0	0	0	0	0	0	0	1
rex01,rex02,rex05,rex10,rex11:L-11:R0,rex13,rex16,rex18:L-12:R0,rex19,rex20,rex21:L-3:R0,rex22,rex24,rex25,rex26,rex27,rex28,rex29	0	0	0	0	0	0	0	1	0	0	0	0	0	0	0	0	0	0	0	0	0	0	0	0	0	0	0	1
rex01,rex02,rex05,rex10,rex11:L-47:R0,rex13,rex16,rex18,rex19,rex20,rex21,rex22,rex24,rex25,rex26,rex27,rex28,rex29	0	0	0	0	0	0	0	1	0	0	0	0	0	0	0	0	0	0	0	0	0	0	0	0	0	0	0	1
rex01,rex02,rex05,rex10,rex13,rex15,rex16,rex18:L-12:R0,rex19,rex20,rex21,rex22,rex24,rex25,rex26,rex27,rex28,rex29	0	0	1	0	0	0	0	0	0	0	0	0	0	0	0	0	0	0	0	0	0	0	0	0	0	0	0	1
rex01,rex02,rex05,rex10,rex13,rex16,rex17,rex18,rex19:L0:R93,rex22,rex24,rex25:L0:R26,rex27,rex28,rex29	0	0	0	0	0	0	0	0	0	0	0	1	0	0	0	0	0	0	0	0	0	0	0	0	0	0	0	1
rex01,rex02,rex05,rex10,rex13,rex16,rex17:L0:R4,rex18,rex19,rex20,rex21,rex22,rex24,rex25,rex26:L0:R4,rex27,rex28,rex29	0	0	0	0	0	0	0	0	0	0	0	1	0	0	0	0	0	0	0	0	0	0	0	0	0	0	0	1
rex01,rex02,rex05,rex10,rex13,rex16,rex17:L0:R4,rex18,rex19,rex20,rex21,rex22,rex24,rex25:L0:R26,rex27,rex28,rex29	0	0	0	0	0	0	0	0	0	0	0	0	0	1	0	0	0	0	0	0	0	0	0	0	0	0	0	1
rex01,rex02,rex05,rex10,rex13,rex16,rex17:L0:R4,rex18:L-12:R0,rex19,rex20,rex21,rex22,rex24,rex25,rex26:L0:R4,rex27,rex28,rex29	0	0	0	0	0	0	0	0	0	1	0	0	0	0	0	0	0	0	0	0	0	0	0	0	0	0	0	1
rex01,rex02,rex05,rex10,rex13,rex16,rex17:L0:R4,rex19,rex20,rex21,rex22,rex24,rex25,rex26,rex27,rex28,rex29	0	1	0	0	0	0	0	0	0	0	0	0	0	0	0	0	0	0	0	0	0	0	0	0	0	0	0	1
rex01,rex02,rex05,rex10,rex13,rex16,rex18,rex19,rex20,rex21,rex22,rex23:L0:R4,rex24,rex25:L0:R26,rex27,rex28,rex29	0	0	0	0	0	0	0	0	0	0	0	1	0	0	0	0	0	0	0	0	0	0	0	0	0	0	0	1
rex01,rex02,rex05,rex10,rex13,rex16,rex18,rex19,rex20,rex21,rex22,rex24,rex25,rex26,rex28,rex29	0	0	0	0	0	0	0	0	0	0	0	1	0	0	0	0	0	0	0	0	0	0	0	0	0	0	0	1
rex01,rex02,rex05,rex10,rex13,rex16,rex18,rex19,rex20,rex21,rex22,rex24,rex25,rex26:L0:R4,rex28,rex29	0	0	0	0	0	0	0	0	1	0	0	0	0	0	0	0	0	0	0	0	0	0	0	0	0	0	0	1
rex01,rex02,rex05,rex10,rex13,rex16,rex18,rex19,rex20,rex21,rex22,rex24,rex25:L0:R26,rex29	0	0	0	0	0	0	0	0	0	0	0	0	0	0	0	0	0	1	0	0	0	0	0	0	0	0	0	1
rex01,rex02,rex05,rex10,rex13,rex16,rex18,rex19,rex20,rex21,rex22,rex24:L9:R0,rex25,rex26:L0:R4,rex27,rex28,rex29	0	0	0	0	0	0	0	0	0	0	0	0	0	1	0	0	0	0	0	0	0	0	0	0	0	0	0	1
rex01,rex02,rex05,rex10,rex13,rex16,rex18,rex19,rex20,rex21,rex22,rex26,rex27,rex28,rex29	0	0	0	0	0	0	0	0	0	0	0	0	0	0	0	0	1	0	0	0	0	0	0	0	0	0	0	1
rex01,rex02,rex05,rex10,rex13,rex16,rex18,rex19,rex20,rex21,rex22,rex27,rex28,rex29	0	0	0	0	0	0	0	0	0	0	0	0	1	0	0	0	0	0	0	0	0	0	0	0	0	0	0	1
rex01,rex02,rex05,rex10,rex13,rex16,rex18,rex19,rex20,rex21:L-3:R0,rex22,rex23,rex24,rex25:L0:R26,rex27,rex28,rex29	0	0	0	0	0	0	0	0	0	0	0	0	0	0	0	0	0	0	0	0	0	1	0	0	0	0	0	1
rex01,rex02,rex05,rex10,rex13,rex16,rex18,rex19,rex20,rex21:L-3:R0,rex22,rex24:L9:R0,rex25,rex26,rex27,rex28,rex29	0	0	0	0	0	0	0	0	0	0	0	0	0	1	0	0	0	0	0	0	0	0	0	0	0	0	0	1
rex01,rex02,rex05,rex10,rex13,rex16,rex18,rex19:L-13:R0,rex20,rex21,rex22,rex23:L0:R4,rex24,rex25,rex26,rex27,rex28,rex29	0	0	0	0	0	0	0	0	0	0	0	1	0	0	0	0	0	0	0	0	0	0	0	0	0	0	0	1
rex01,rex02,rex05,rex10,rex13,rex16,rex18,rex19:L-13:R0,rex20,rex21,rex22,rex24,rex25,rex27,rex28,rex29	0	0	0	0	0	1	0	0	0	0	0	0	0	0	0	0	0	0	0	0	0	0	0	0	0	0	0	1
rex01,rex02,rex05,rex10,rex13,rex16,rex18,rex19:L-13:R0,rex20,rex29	0	0	0	0	0	0	0	0	0	0	0	0	0	0	0	1	0	0	0	0	0	0	0	0	0	0	0	1
rex01,rex02,rex05,rex10,rex13,rex16,rex18,rex19:L0:R93,rex20,rex21,rex22,rex24,rex25,rex26,rex27,rex28,rex29	0	0	0	0	0	0	0	0	0	0	0	0	0	0	0	0	0	0	0	0	0	0	0	0	0	0	1	1
rex01,rex02,rex05,rex10,rex13,rex16,rex18,rex19:L0:R93,rex20,rex21,rex22,rex24,rex25,rex26:L0:R4,rex27,rex28,rex29	0	0	0	0	0	0	0	0	0	0	0	0	0	0	0	0	0	0	0	0	0	0	0	0	0	0	1	1
rex01,rex02,rex05,rex10,rex13,rex16,rex18,rex19:L0:R93,rex24,rex25,rex26,rex27,rex28,rex29	0	0	0	0	0	0	0	0	0	0	0	0	0	0	0	0	0	0	0	0	0	0	0	1	0	0	0	1
rex01,rex02,rex05,rex10,rex13,rex16,rex18,rex19:L0:R93,rex25,rex26,rex27,rex28,rex29	0	0	0	0	0	0	0	0	0	0	0	0	0	0	0	0	1	0	0	0	0	0	0	0	0	0	0	1
rex01,rex02,rex05,rex10,rex13,rex16,rex18,rex22,rex24,rex25,rex26,rex27,rex28,rex29	0	0	0	0	0	0	0	0	0	0	0	0	0	0	0	0	0	0	0	0	0	0	1	0	0	0	0	1
rex01,rex02,rex05,rex10,rex13,rex16,rex18:L-12:R0,rex19,rex20,rex21,rex22,rex24,rex25,rex26,rex27,rex29	0	0	0	0	0	0	0	0	0	0	0	0	1	0	0	0	0	0	0	0	0	0	0	0	0	0	0	1
rex01,rex02,rex05,rex10,rex13,rex16,rex18:L-12:R0,rex19,rex20,rex21,rex22,rex24,rex25,rex27,rex28,rex29	0	0	0	0	0	0	0	0	0	0	0	0	0	0	0	0	0	0	0	0	0	0	0	1	0	0	0	1
rex01,rex02,rex05,rex10,rex13,rex16,rex18:L-12:R0,rex19,rex20,rex21,rex22,rex24,rex26,rex27,rex28,rex29	0	0	0	0	0	0	0	0	0	0	0	0	1	0	0	0	0	0	0	0	0	0	0	0	0	0	0	1
rex01,rex02,rex05,rex10,rex13,rex16,rex18:L-12:R0,rex19,rex20,rex21,rex22,rex24:L9:R0,rex25:L0:R26,rex27,rex28,rex29	0	0	0	0	0	0	0	0	0	0	0	1	0	0	0	0	0	0	0	0	0	0	0	0	0	0	0	1
rex01,rex02,rex05,rex10,rex13,rex16,rex18:L-12:R0,rex19,rex20,rex21,rex24,rex25,rex26,rex27,rex28,rex29	0	0	0	0	0	0	0	0	0	0	0	0	0	0	0	0	1	0	0	0	0	0	0	0	0	0	0	1
rex01,rex02,rex05,rex10,rex13,rex16,rex18:L-12:R0,rex19,rex20,rex21:L-3:R0,rex22,rex24,rex25,rex26:L0:R4,rex27,rex28,rex29	0	0	0	0	0	0	0	0	0	0	0	0	0	0	0	0	0	0	0	0	0	0	0	0	0	1	0	1
rex01,rex02,rex05,rex10,rex13,rex16,rex18:L-12:R0,rex19,rex20,rex24,rex25,rex26,rex27,rex28,rex29	1	0	0	0	0	0	0	0	0	0	0	0	0	0	0	0	0	0	0	0	0	0	0	0	0	0	0	1
rex01,rex02,rex05,rex10,rex13,rex16,rex18:L-12:R0,rex19,rex21,rex22,rex24,rex25,rex26,rex27,rex28,rex29	0	0	0	0	0	0	0	0	0	0	0	0	0	0	0	1	0	0	0	0	0	0	0	0	0	0	0	1
rex01,rex02,rex05,rex10,rex13,rex16,rex18:L-12:R0,rex19:L-13:R0,rex20,rex21,rex22,rex24,rex25:L0:R26,rex27,rex28,rex29	0	0	0	0	0	0	0	0	0	0	0	0	1	0	0	0	0	0	0	0	0	0	0	0	0	0	0	1
rex01,rex02,rex05,rex10,rex13,rex16,rex18:L-12:R0,rex21:L-3:R0,rex22,rex24,rex25,rex26,rex27,rex28,rex29	0	1	0	0	0	0	0	0	0	0	0	0	0	0	0	0	0	0	0	0	0	0	0	0	0	0	0	1
rex01,rex02,rex05,rex10,rex13,rex16,rex19,rex20,rex21:L-3:R0,rex22,rex24,rex25:L0:R26,rex27,rex28,rex29	0	0	0	0	0	0	0	0	0	0	0	0	0	0	0	0	1	0	0	0	0	0	0	0	0	0	0	1
rex01,rex02,rex05,rex10,rex13,rex16,rex19,rex20,rex29	0	0	0	0	0	0	0	0	0	0	0	0	0	0	0	1	0	0	0	0	0	0	0	0	0	0	0	1
rex01,rex02,rex05,rex10,rex13,rex16,rex19:L-13:R0,rex20,rex21,rex22,rex24,rex25:L0:R26,rex27,rex28,rex29	0	0	0	0	0	0	0	1	0	0	0	0	0	0	0	0	0	0	0	0	0	0	0	0	0	0	0	1
rex01,rex02,rex05,rex10,rex13,rex16,rex21,rex22,rex24,rex25,rex26,rex27,rex28,rex29	0	0	0	0	0	0	0	1	0	0	0	0	0	0	0	0	0	0	0	0	0	0	0	0	0	0	0	1
rex01,rex02,rex05,rex10,rex13,rex16,rex21:L-3:R0,rex22,rex24,rex25,rex26,rex27,rex28,rex29	0	0	0	0	0	0	0	0	0	0	0	0	0	0	0	0	0	0	0	0	0	0	0	0	0	1	0	1
rex01,rex02,rex05,rex10,rex13,rex16:L0:R12,rex18,rex19,rex20,rex21,rex22,rex23,rex24,rex25,rex26,rex27,rex28,rex29	0	0	0	0	0	0	0	0	0	0	0	0	0	0	0	0	1	0	0	0	0	0	0	0	0	0	0	1
rex01,rex02,rex05,rex10,rex13,rex16:L0:R12,rex18,rex19,rex20,rex21,rex24,rex25,rex26,rex27,rex28,rex29	0	0	0	0	0	0	0	0	0	0	0	0	0	0	0	0	1	0	0	0	0	0	0	0	0	0	0	1
rex01,rex02,rex05,rex10,rex13,rex16:L0:R12,rex18:L-12:R0,rex19,rex20,rex21:L-3:R0,rex22,rex24,rex25,rex26,rex27,rex28,rex29	0	0	0	0	0	0	0	0	0	0	0	0	0	0	0	0	0	1	0	0	0	0	0	0	0	0	0	1
rex01,rex02,rex05,rex10,rex13,rex16:L0:R12,rex19,rex20,rex21:L-3:R0,rex22,rex24,rex25,rex26,rex27,rex28,rex29	0	0	0	0	0	0	0	0	0	0	0	0	0	0	0	0	0	0	0	1	0	0	0	0	0	0	0	1
rex01,rex02,rex05,rex10,rex13,rex16:L0:R12,rex20,rex21,rex22,rex24,rex25,rex26,rex27,rex28,rex29	0	0	1	0	0	0	0	0	0	0	0	0	0	0	0	0	0	0	0	0	0	0	0	0	0	0	0	1
rex01,rex02,rex05,rex10,rex13,rex16:L0:R12,rex22,rex24,rex25,rex26,rex27,rex28,rex29	0	0	0	0	0	0	0	0	0	0	0	0	0	0	0	1	0	0	0	0	0	0	0	0	0	0	0	1
rex01,rex02,rex05,rex10,rex13,rex16:L0:R12,rex26,rex27,rex28,rex29	0	0	0	0	0	0	0	0	0	0	0	0	0	0	0	0	0	1	0	0	0	0	0	0	0	0	0	1
rex01,rex02,rex05,rex10,rex16:L0:R12,rex18,rex19,rex20,rex21,rex22,rex24,rex25,rex26,rex27,rex28,rex29	1	0	0	0	0	0	0	0	0	0	0	0	0	0	0	0	0	0	0	0	0	0	0	0	0	0	0	1
rex01,rex02,rex05,rex10,rex18:L-12:R0,rex19,rex20,rex21,rex22,rex24,rex25,rex26,rex27,rex28,rex29	0	0	0	0	0	0	0	1	0	0	0	0	0	0	0	0	0	0	0	0	0	0	0	0	0	0	0	1
rex01,rex02,rex05,rex11,rex13,rex16,rex17,rex18,rex19,rex20,rex21,rex22,rex24,rex25,rex26,rex27,rex29	0	0	0	0	0	1	0	0	0	0	0	0	0	0	0	0	0	0	0	0	0	0	0	0	0	0	0	1
rex01,rex02,rex05,rex11,rex13,rex16,rex17,rex18,rex19,rex20,rex21,rex22,rex27,rex28,rex29	0	0	0	0	0	0	0	0	0	0	1	0	0	0	0	0	0	0	0	0	0	0	0	0	0	0	0	1
rex01,rex02,rex05,rex11,rex13,rex16,rex17,rex18,rex19,rex20,rex21:L-3:R0,rex22,rex24,rex25:L0:R26,rex27,rex28,rex29	0	0	0	0	0	1	0	0	0	0	0	0	0	0	0	0	0	0	0	0	0	0	0	0	0	0	0	1
rex01,rex02,rex05,rex11,rex13,rex16,rex17,rex18:L-12:R0,rex19,rex20,rex21,rex22,rex24,rex25,rex26,rex27,rex28,rex29	0	0	0	0	0	0	0	0	0	0	0	0	0	0	0	0	1	0	0	0	0	0	0	0	0	0	0	1
rex01,rex02,rex05,rex11,rex13,rex16,rex17:L0:R4,rex18,rex19,rex20,rex21,rex22,rex24,rex25,rex26,rex27,rex28,rex29	0	1	0	0	0	0	0	0	0	0	0	0	0	0	0	0	0	0	0	0	0	0	0	0	0	0	0	1
rex01,rex02,rex05,rex11,rex13,rex16,rex17:L0:R4,rex18:L-12:R0,rex19:L-13:R0,rex20,rex21,rex22,rex24,rex25,rex26,rex27,rex28,rex29	0	0	0	0	0	0	0	0	0	0	1	0	0	0	0	0	0	0	0	0	0	0	0	0	0	0	0	1
rex01,rex02,rex05,rex11,rex13,rex16,rex18,rex19,rex20,rex21,rex22,rex23,rex24,rex25,rex26:L0:R4,rex27,rex28,rex29	0	1	0	0	0	0	0	0	0	0	0	0	0	0	0	0	0	0	0	0	0	0	0	0	0	0	0	1
rex01,rex02,rex05,rex11,rex13,rex16,rex18,rex19,rex20,rex21,rex22,rex24,rex25,rex26,rex27,rex29	1	0	0	0	0	0	0	0	0	0	0	0	0	0	0	0	0	0	0	0	0	0	0	0	0	0	0	1
rex01,rex02,rex05,rex11,rex13,rex16,rex18,rex19,rex20,rex21,rex22,rex24,rex25,rex26:L0:R4,rex28,rex29	0	0	0	0	0	0	0	0	0	0	0	0	0	0	0	0	0	0	0	0	0	0	0	0	0	1	0	1
rex01,rex02,rex05,rex11,rex13,rex16,rex18,rex19,rex20,rex21,rex22,rex24,rex25,rex27,rex28,rex29	0	0	0	0	0	0	0	0	0	0	0	0	0	0	0	0	1	0	0	0	0	0	0	0	0	0	0	1
rex01,rex02,rex05,rex11,rex13,rex16,rex18,rex19,rex20,rex21,rex22,rex24,rex25:L0:R26,rex29	0	0	0	0	0	0	0	0	0	0	0	0	0	0	0	0	0	0	0	0	0	0	0	0	0	0	1	1
rex01,rex02,rex05,rex11,rex13,rex16,rex18,rex19,rex20,rex21,rex22,rex25,rex26,rex27,rex28,rex29	0	0	1	0	0	0	0	0	0	0	0	0	0	0	0	0	0	0	0	0	0	0	0	0	0	0	0	1
rex01,rex02,rex05,rex11,rex13,rex16,rex18,rex19,rex20,rex21,rex27,rex28,rex29	0	0	0	0	0	0	0	0	0	0	0	0	0	0	0	0	0	0	0	0	0	0	0	0	0	1	0	1
rex01,rex02,rex05,rex11,rex13,rex16,rex18,rex19,rex20,rex21:L-3:R0,rex22,rex24,rex25,rex26:L0:R4,rex27,rex28,rex29	0	0	0	0	0	0	0	0	0	1	0	0	0	0	0	0	0	0	0	0	0	0	0	0	0	0	0	1
rex01,rex02,rex05,rex11,rex13,rex16,rex18,rex19,rex20,rex24,rex25,rex26,rex27,rex28,rex29	0	0	0	0	0	0	0	0	0	0	0	0	0	0	0	0	0	0	0	0	0	0	0	0	0	1	0	1
rex01,rex02,rex05,rex11,rex13,rex16,rex18,rex19:L-13:R0,rex20,rex21,rex22,rex24,rex25:L0:R26,rex27,rex28,rex29	0	0	0	0	0	0	0	0	0	0	0	0	0	0	0	0	0	0	0	0	0	0	0	0	0	0	1	1
rex01,rex02,rex05,rex11,rex13,rex16,rex18:L-12:R0,rex19,rex20,rex21,rex22,rex23,rex24,rex25,rex26:L0:R4,rex27,rex28,rex29	0	0	0	0	0	0	0	0	0	0	0	0	0	0	0	0	0	0	0	0	0	0	0	1	0	0	0	1
rex01,rex02,rex05,rex11,rex13,rex16,rex18:L-12:R0,rex19,rex20,rex21,rex22,rex23,rex24,rex25:L0:R26,rex27,rex28,rex29	0	0	0	0	0	0	0	0	0	0	0	0	0	0	0	0	0	0	0	0	0	1	0	0	0	0	0	1
rex01,rex02,rex05,rex11,rex13,rex16,rex18:L-12:R0,rex19,rex20,rex21,rex22,rex24,rex25,rex26,rex27,rex29	0	0	0	0	0	0	0	0	0	0	0	0	0	0	0	0	0	0	0	0	0	0	0	1	0	0	0	1
rex01,rex02,rex05,rex11,rex13,rex16,rex18:L-12:R0,rex19,rex20,rex21,rex22,rex24,rex25,rex27,rex28,rex29	0	0	0	0	0	0	0	0	0	0	0	0	0	0	0	0	0	0	0	0	0	0	0	0	0	1	0	1
rex01,rex02,rex05,rex11,rex13,rex16,rex18:L-12:R0,rex19,rex20,rex21,rex22,rex24,rex26,rex27,rex28,rex29	0	0	0	0	0	0	0	0	0	0	0	1	0	0	0	0	0	0	0	0	0	0	0	0	0	0	0	1
rex01,rex02,rex05,rex11,rex13,rex16,rex18:L-12:R0,rex19,rex29	0	0	0	0	0	0	0	0	0	0	0	0	0	0	0	0	1	0	0	0	0	0	0	0	0	0	0	1
rex01,rex02,rex05,rex11,rex13,rex16,rex19,rex20,rex21,rex22,rex24,rex25,rex26:L0:R4,rex27,rex28,rex29	0	0	0	0	0	0	0	0	0	0	0	0	0	0	0	0	0	0	0	0	0	0	0	0	0	1	0	1
rex01,rex02,rex05,rex11,rex13,rex16,rex19:L-13:R0,rex20,rex21,rex22,rex24,rex25,rex26,rex27,rex28,rex29	0	0	0	0	0	0	0	0	0	0	0	0	0	1	0	0	0	0	0	0	0	0	0	0	0	0	0	1
rex01,rex02,rex05,rex11,rex13,rex16:L0:R12,rex18,rex19,rex20,rex21,rex22,rex25,rex26,rex27,rex28,rex29	0	0	1	0	0	0	0	0	0	0	0	0	0	0	0	0	0	0	0	0	0	0	0	0	0	0	0	1
rex01,rex02,rex05,rex11,rex13,rex16:L0:R12,rex18,rex19,rex20,rex21,rex24,rex25,rex26,rex27,rex28,rex29	0	0	0	0	0	1	0	0	0	0	0	0	0	0	0	0	0	0	0	0	0	0	0	0	0	0	0	1
rex01,rex02,rex05,rex11,rex13,rex16:L0:R12,rex18,rex19,rex20,rex21:L-3:R0,rex22,rex24,rex25,rex26,rex27,rex28,rex29	0	0	0	0	0	0	0	0	0	0	1	0	0	0	0	0	0	0	0	0	0	0	0	0	0	0	0	1
rex01,rex02,rex05,rex11,rex13,rex16:L0:R12,rex18:L-12:R0,rex19,rex20,rex21,rex22,rex23:L0:R4,rex24,rex25,rex26,rex27,rex28,rex29	0	0	0	0	0	0	0	0	0	0	0	0	0	0	0	0	0	0	0	0	0	1	0	0	0	0	0	1
rex01,rex02,rex05,rex11:L-11:R0,rex13,rex16,rex17,rex18,rex19,rex20,rex21,rex22,rex24,rex25,rex26,rex27,rex28,rex29	0	0	0	0	0	0	0	0	0	1	0	0	0	0	0	0	0	0	0	0	0	0	0	0	0	0	0	1
rex01,rex02,rex05,rex11:L-11:R0,rex13,rex16,rex18,rex19,rex20,rex21,rex22,rex24,rex25,rex26:L0:R4,rex27,rex28,rex29	1	0	0	0	0	0	0	0	0	0	0	0	0	0	0	0	0	0	0	0	0	0	0	0	0	0	0	1
rex01,rex02,rex05,rex11:L-47:R0,rex13,rex16,rex18,rex19,rex20,rex29	0	0	1	0	0	0	0	0	0	0	0	0	0	0	0	0	0	0	0	0	0	0	0	0	0	0	0	1
rex01,rex02,rex05,rex13,rex16,rex17,rex18,rex19,rex20,rex21,rex22,rex23:L0:R4,rex24,rex25,rex26,rex27,rex28,rex29	1	0	0	0	0	0	0	0	0	0	0	0	0	0	0	0	0	0	0	0	0	0	0	0	0	0	0	1
rex01,rex02,rex05,rex13,rex16,rex17,rex18,rex19,rex20,rex21:L-3:R0,rex22,rex24,rex25:L0:R26,rex27,rex28,rex29	1	0	0	0	0	0	0	0	0	0	0	0	0	0	0	0	0	0	0	0	0	0	0	0	0	0	0	1
rex01,rex02,rex05,rex13,rex16,rex18,rex19,rex20,rex21,rex22,rex23:L-4:R0,rex24,rex25,rex26,rex27,rex28,rex29	0	0	0	0	0	0	0	0	0	0	0	0	0	0	0	0	1	0	0	0	0	0	0	0	0	0	0	1
rex01,rex02,rex05,rex13,rex16,rex18,rex19,rex20,rex21,rex22,rex24,rex25,rex26,rex28,rex29	0	0	0	0	0	0	0	0	0	0	0	0	0	0	0	0	0	1	0	0	0	0	0	0	0	0	0	1
rex01,rex02,rex05,rex13,rex16,rex18,rex19,rex20,rex21,rex22,rex24,rex25:L0:R26,rex27,rex29	0	0	0	0	1	0	0	0	0	0	0	0	0	0	0	0	0	0	0	0	0	0	0	0	0	0	0	1
rex01,rex02,rex05,rex13,rex16,rex18,rex19,rex20,rex21,rex22,rex24,rex26:L0:R4,rex27,rex28,rex29	0	1	0	0	0	0	0	0	0	0	0	0	0	0	0	0	0	0	0	0	0	0	0	0	0	0	0	1
rex01,rex02,rex05,rex13,rex16,rex18,rex19,rex20,rex21,rex24,rex25,rex26,rex27,rex28,rex29	0	0	0	0	0	0	0	0	0	0	0	0	0	0	0	0	1	0	0	0	0	0	0	0	0	0	0	1
rex01,rex02,rex05,rex13,rex16,rex18,rex19,rex20,rex21,rex27,rex28,rex29	0	0	1	0	0	0	0	0	0	0	0	0	0	0	0	0	0	0	0	0	0	0	0	0	0	0	0	1
rex01,rex02,rex05,rex13,rex16,rex18,rex19,rex20,rex21:L-3:R0,rex22,rex24,rex25,rex26:L0:R4,rex27,rex28,rex29	0	0	0	0	0	0	0	0	0	0	0	0	0	0	0	0	0	0	0	0	0	0	0	0	0	1	0	1
rex01,rex02,rex05,rex13,rex16,rex18,rex19,rex20,rex21:L-3:R0,rex22,rex24:L9:R0,rex25:L0:R26,rex27,rex28,rex29	0	0	0	0	1	0	0	0	0	0	0	0	0	0	0	0	0	0	0	0	0	0	0	0	0	0	0	1
rex01,rex02,rex05,rex13,rex16,rex18,rex19,rex20,rex22,rex24,rex25,rex26,rex27,rex28,rex29	1	0	0	0	0	0	0	0	0	0	0	0	0	0	0	0	0	0	0	0	0	0	0	0	0	0	0	1
rex01,rex02,rex05,rex13,rex16,rex18,rex19,rex21,rex22,rex24:L9:R0,rex25,rex26,rex27,rex28,rex29	0	0	0	0	1	0	0	0	0	0	0	0	0	0	0	0	0	0	0	0	0	0	0	0	0	0	0	1
rex01,rex02,rex05,rex13,rex16,rex18,rex19,rex24,rex25,rex26,rex27,rex28,rex29	0	0	0	0	0	0	0	0	0	0	0	0	0	0	0	0	0	0	0	0	0	0	0	1	0	0	0	1
rex01,rex02,rex05,rex13,rex16,rex18,rex19,rex24,rex25:L0:R26,rex27,rex28,rex29	0	0	0	0	0	0	0	0	0	0	0	0	0	0	0	0	0	1	0	0	0	0	0	0	0	0	0	1
rex01,rex02,rex05,rex13,rex16,rex18,rex19:L0:R93,rex20,rex21,rex22,rex24,rex25,rex26,rex27,rex28,rex29	1	0	0	0	0	0	0	0	0	0	0	0	0	0	0	0	0	0	0	0	0	0	0	0	0	0	0	1
rex01,rex02,rex05,rex13,rex16,rex18,rex20,rex21,rex22,rex24,rex25,rex26,rex27,rex28,rex29	0	0	0	0	0	0	0	0	0	0	0	0	0	0	0	0	0	0	1	0	0	0	0	0	0	0	0	1
rex01,rex02,rex05,rex13,rex16,rex18:L-12:R0,rex19,rex20,rex21,rex22,rex23:L0:R4,rex24,rex25,rex26,rex27,rex28,rex29	0	0	0	0	0	0	0	0	0	0	0	0	0	0	0	0	1	0	0	0	0	0	0	0	0	0	0	1
rex01,rex02,rex05,rex13,rex16,rex18:L-12:R0,rex19,rex20,rex21,rex22,rex25,rex26,rex27,rex28,rex29	0	0	1	0	0	0	0	0	0	0	0	0	0	0	0	0	0	0	0	0	0	0	0	0	0	0	0	1
rex01,rex02,rex05,rex13,rex16,rex18:L-12:R0,rex19,rex20,rex21:L-3:R0,rex22,rex24,rex25:L0:R26,rex27,rex28,rex29	0	0	0	0	0	0	0	0	0	0	0	1	0	0	0	0	0	0	0	0	0	0	0	0	0	0	0	1
rex01,rex02,rex05,rex13,rex16,rex18:L-12:R0,rex19,rex24,rex25,rex26,rex27,rex28,rex29	0	0	0	0	0	0	0	0	0	0	0	1	0	0	0	0	0	0	0	0	0	0	0	0	0	0	0	1
rex01,rex02,rex05,rex13,rex16,rex19:L-13:R0,rex20,rex21,rex22,rex24,rex25,rex26,rex27,rex29	0	0	0	0	0	0	0	0	0	0	0	0	0	0	0	0	0	0	0	0	0	0	0	0	0	1	0	1
rex01,rex02,rex05,rex13,rex16,rex22,rex24,rex25,rex26,rex27,rex28,rex29	0	1	0	0	0	0	0	0	0	0	0	0	0	0	0	0	0	0	0	0	0	0	0	0	0	0	0	1
rex01,rex02,rex05,rex13,rex16:L0:R12,rex18,rex19,rex20,rex21,rex22,rex24,rex25,rex26:L0:R4,rex27,rex28,rex29	0	1	0	0	0	0	0	0	0	0	0	0	0	0	0	0	0	0	0	0	0	0	0	0	0	0	0	1
rex01,rex02,rex05,rex13,rex16:L0:R12,rex18,rex19,rex20,rex21:L-3:R0,rex22,rex24,rex25,rex26,rex27,rex28,rex29	0	0	0	0	0	0	0	0	0	0	0	0	0	0	0	0	0	0	0	0	1	0	0	0	0	0	0	1
rex01,rex02,rex05,rex13,rex16:L0:R12,rex18:L-12:R0,rex19:L-13:R0,rex20,rex21,rex22,rex24,rex25,rex26,rex27,rex28,rex29	0	0	1	0	0	0	0	0	0	0	0	0	0	0	0	0	0	0	0	0	0	0	0	0	0	0	0	1
rex01,rex02,rex05,rex13,rex16:L0:R12,rex19,rex20,rex21,rex22,rex24:L9:R0,rex25,rex26,rex27,rex28,rex29	0	0	0	0	1	0	0	0	0	0	0	0	0	0	0	0	0	0	0	0	0	0	0	0	0	0	0	1
rex01,rex02,rex05,rex13,rex16:L0:R12,rex20,rex21,rex22,rex24,rex25,rex26,rex27,rex28,rex29	0	0	0	0	0	0	0	0	0	0	0	0	0	0	0	0	1	0	0	0	0	0	0	0	0	0	0	1
rex01,rex02,rex05,rex16,rex18,rex19,rex20,rex21,rex22,rex24,rex25,rex26:L0:R4,rex27,rex28,rex29	0	1	0	0	0	0	0	0	0	0	0	0	0	0	0	0	0	0	0	0	0	0	0	0	0	0	0	1
rex01,rex02,rex05,rex16,rex19:L-13:R0,rex20,rex21,rex22,rex24,rex25:L0:R26,rex27,rex28,rex29	0	0	1	0	0	0	0	0	0	0	0	0	0	0	0	0	0	0	0	0	0	0	0	0	0	0	0	1
rex01,rex02,rex05,rex16:L0:R12,rex18,rex19,rex20,rex21,rex22,rex24,rex25,rex26,rex27,rex28,rex29	0	1	0	0	0	0	0	0	0	0	0	0	0	0	0	0	0	0	0	0	0	0	0	0	0	0	0	1
rex01,rex02,rex05,rex16:L0:R12,rex19:L-13:R0,rex20,rex21,rex22,rex24,rex25:L0:R26,rex27,rex28,rex29	0	1	0	0	0	0	0	0	0	0	0	0	0	0	0	0	0	0	0	0	0	0	0	0	0	0	0	1
rex01,rex02,rex08,rex09,rex10,rex11,rex13,rex16,rex17,rex18,rex19,rex20,rex21,rex22,rex24,rex25,rex26,rex27,rex28,rex29	0	0	1	0	0	0	0	0	0	0	0	0	0	0	0	0	0	0	0	0	0	0	0	0	0	0	0	1
rex01,rex02,rex08,rex09,rex10,rex11,rex13,rex16,rex18,rex19,rex20,rex21,rex22,rex24,rex25:L0:R26,rex27,rex28,rex29	0	0	0	0	0	0	0	0	0	0	0	0	0	0	0	0	0	0	0	0	0	0	1	0	0	0	0	1
rex01,rex02,rex08,rex09,rex10,rex11,rex13,rex16,rex18,rex19,rex20,rex21:L-3:R0,rex22,rex24,rex25,rex26,rex27,rex28,rex29	0	0	0	0	0	0	0	0	0	0	0	0	1	0	0	0	0	0	0	0	0	0	0	0	0	0	0	1
rex01,rex02,rex08,rex09,rex10,rex11,rex13,rex16,rex18:L-12:R0,rex19,rex20,rex21,rex22,rex23:L0:R4,rex24,rex25,rex26,rex27,rex28,rex29	0	0	0	0	0	0	0	0	0	0	0	0	0	0	0	0	0	0	0	0	0	0	0	0	1	0	0	1
rex01,rex02,rex08,rex09,rex10,rex11,rex13,rex16,rex18:L-12:R0,rex19,rex20,rex21,rex22,rex24,rex25,rex26:L0:R4,rex27,rex28,rex29	0	1	0	0	0	0	0	0	0	0	0	0	0	0	0	0	0	0	0	0	0	0	0	0	0	0	0	1
rex01,rex02,rex08,rex09,rex10,rex11,rex13,rex16,rex18:L-12:R0,rex19,rex20,rex21,rex22,rex24,rex25,rex27,rex28,rex29	0	0	1	0	0	0	0	0	0	0	0	0	0	0	0	0	0	0	0	0	0	0	0	0	0	0	0	1
rex01,rex02,rex08,rex09,rex10,rex11,rex13,rex16:L0:R12,rex18:L-12:R0,rex19,rex20,rex21,rex22,rex24,rex25,rex26,rex27,rex28,rex29	0	1	0	0	0	0	0	0	0	0	0	0	0	0	0	0	0	0	0	0	0	0	0	0	0	0	0	1
rex01,rex02,rex08,rex09,rex10,rex13,rex16,rex18,rex19:L-13:R0,rex20,rex21,rex22,rex24,rex25,rex26,rex27,rex28,rex29	1	0	0	0	0	0	0	0	0	0	0	0	0	0	0	0	0	0	0	0	0	0	0	0	0	0	0	1
rex01,rex02,rex08,rex09,rex13,rex16,rex18,rex19,rex20,rex21,rex22,rex24,rex25:L0:R26,rex27,rex28,rex29	0	0	0	0	0	0	0	0	0	0	0	0	0	0	1	0	0	0	0	0	0	0	0	0	0	0	0	1
rex01,rex02,rex08,rex09,rex13,rex16:L0:R12,rex18,rex19,rex20,rex21,rex22,rex24,rex25,rex26,rex27,rex28,rex29	0	0	1	0	0	0	0	0	0	0	0	0	0	0	0	0	0	0	0	0	0	0	0	0	0	0	0	1
rex01,rex02,rex08,rex09:L0:R-19,rex10,rex11,rex13,rex16,rex18:L-12:R0,rex19,rex20,rex21,rex22,rex24,rex25,rex26,rex27,rex28,rex29	0	1	0	0	0	0	0	0	0	0	0	0	0	0	0	0	0	0	0	0	0	0	0	0	0	0	0	1
rex01,rex02,rex08,rex09:L0:R-19,rex13,rex16,rex18,rex19,rex20,rex21,rex22,rex24,rex25,rex26,rex27,rex28,rex29	0	0	1	0	0	0	0	0	0	0	0	0	0	0	0	0	0	0	0	0	0	0	0	0	0	0	0	1
rex01,rex02,rex08:L-4463:R0,rex08:L0:R-2445,rex09,rex11,rex13,rex16,rex17,rex18,rex19,rex20,rex21:L-3:R0,rex22,rex24,rex25,rex26,rex27,rex28,rex29	0	1	0	0	0	0	0	0	0	0	0	0	0	0	0	0	0	0	0	0	0	0	0	0	0	0	0	1
rex01,rex02,rex08:L-4463:R0,rex08:L0:R-2445,rex09,rex11,rex13,rex16:L0:R12,rex18,rex19,rex20,rex21,rex22,rex24,rex25,rex26,rex27,rex28,rex29	0	1	0	0	0	0	0	0	0	0	0	0	0	0	0	0	0	0	0	0	0	0	0	0	0	0	0	1
rex01,rex02,rex09,rex10,rex11,rex13,rex16,rex17:L0:R4,rex18:L-12:R0,rex19,rex20,rex21:L-3:R0,rex22,rex24,rex25,rex26,rex27,rex28,rex29	0	1	0	0	0	0	0	0	0	0	0	0	0	0	0	0	0	0	0	0	0	0	0	0	0	0	0	1
rex01,rex02,rex09,rex10,rex11,rex13,rex16,rex18,rex19,rex20,rex21:L-3:R0,rex22,rex24,rex25,rex26,rex27,rex28,rex29	0	1	0	0	0	0	0	0	0	0	0	0	0	0	0	0	0	0	0	0	0	0	0	0	0	0	0	1
rex01,rex02,rex09,rex10,rex13,rex16,rex17,rex18,rex19,rex20,rex21,rex22,rex24,rex25,rex26:L0:R4,rex27,rex28,rex29	0	0	0	0	0	0	0	0	0	0	0	0	0	0	0	0	1	0	0	0	0	0	0	0	0	0	0	1
rex01,rex02,rex09,rex10,rex13,rex16,rex17,rex18,rex19,rex20,rex21,rex22,rex24,rex25:L0:R26,rex27,rex28,rex29	0	0	0	0	0	0	0	0	0	0	0	0	0	0	0	0	1	0	0	0	0	0	0	0	0	0	0	1
rex01,rex02,rex09,rex10,rex13,rex16,rex17,rex18,rex19,rex20,rex21:L-3:R0,rex22,rex24,rex25,rex26,rex27,rex28,rex29	0	0	0	0	0	0	0	0	0	0	0	0	0	0	0	0	1	0	0	0	0	0	0	0	0	0	0	1
rex01,rex02,rex09,rex10,rex13,rex16,rex18,rex19,rex20,rex21,rex22,rex24,rex25,rex26:L0:R4,rex27,rex28,rex29	0	0	0	0	0	0	0	0	0	0	0	0	0	0	0	0	1	0	0	0	0	0	0	0	0	0	0	1
rex01,rex02,rex09,rex10,rex13,rex16:L0:R12,rex18:L-12:R0,rex19,rex20,rex21,rex22,rex24,rex25,rex26,rex27,rex28,rex29	0	0	0	0	0	0	0	0	0	0	0	0	0	0	0	0	1	0	0	0	0	0	0	0	0	0	0	1
rex01,rex02,rex09,rex11,rex13,rex16:L0:R12,rex18,rex19,rex20,rex21,rex22,rex24,rex25,rex26,rex27,rex28,rex29	0	1	0	0	0	0	0	0	0	0	0	0	0	0	0	0	0	0	0	0	0	0	0	0	0	0	0	1
rex01,rex02,rex09,rex13,rex16,rex18,rex19,rex20,rex21,rex22,rex24,rex25,rex26:L0:R4,rex27,rex28,rex29	0	0	1	0	0	0	0	0	0	0	0	0	0	0	0	0	0	0	0	0	0	0	0	0	0	0	0	1
rex01,rex02,rex09,rex13,rex16,rex18,rex19,rex20,rex21:L-3:R0,rex22,rex24,rex25,rex26,rex27,rex28,rex29	0	0	1	0	0	0	0	0	0	0	0	0	0	0	0	0	0	0	0	0	0	0	0	0	0	0	0	1
rex01,rex02,rex10,rex11,rex13,rex16,rex18,rex19,rex20,rex21,rex22,rex24:L9:R0,rex25,rex26,rex27,rex28,rex29	0	0	0	0	0	0	0	0	0	0	0	0	0	0	0	1	0	0	0	0	0	0	0	0	0	0	0	1
rex01,rex02,rex10,rex11,rex13,rex16,rex18:L-12:R0,rex19,rex20,rex21,rex22,rex24,rex25,rex26:L0:R4,rex27,rex28,rex29	0	0	0	0	0	0	0	0	0	0	0	0	0	0	0	0	0	0	0	0	1	0	0	0	0	0	0	1
rex01,rex02,rex10,rex11,rex13,rex16,rex18:L-12:R0,rex19:L0:R93,rex20,rex21,rex22,rex24,rex25,rex26:L0:R4,rex27,rex28,rex29	1	0	0	0	0	0	0	0	0	0	0	0	0	0	0	0	0	0	0	0	0	0	0	0	0	0	0	1
rex01,rex02,rex10,rex11,rex13,rex16,rex18:L-12:R0,rex19:L0:R93,rex20,rex21:L-3:R0,rex22,rex24,rex25,rex26,rex27,rex28,rex29	1	0	0	0	0	0	0	0	0	0	0	0	0	0	0	0	0	0	0	0	0	0	0	0	0	0	0	1
rex01,rex02,rex10,rex13,rex16,rex18,rex19,rex20,rex21,rex22,rex23,rex24,rex25,rex26,rex27,rex28,rex29	0	0	0	0	0	0	0	0	0	0	0	0	0	0	0	0	1	0	0	0	0	0	0	0	0	0	0	1
rex01,rex02,rex10,rex13,rex16,rex18,rex19,rex20,rex21:L-3:R0,rex22,rex24,rex25,rex26,rex27,rex28,rex29	0	0	0	0	0	0	0	0	0	0	0	0	0	0	0	0	1	0	0	0	0	0	0	0	0	0	0	1
rex01,rex02,rex10,rex13,rex16:L0:R12,rex18:L-12:R0,rex19,rex20,rex21,rex22,rex24,rex25,rex26,rex27,rex28,rex29	0	1	0	0	0	0	0	0	0	0	0	0	0	0	0	0	0	0	0	0	0	0	0	0	0	0	0	1
rex01,rex02,rex11:L-47:R0,rex13,rex16:L0:R12,rex18,rex19,rex20,rex21,rex22,rex24,rex25,rex26,rex27,rex28,rex29	0	0	0	0	0	0	0	0	0	0	0	0	0	0	0	0	0	0	0	0	0	0	0	0	1	0	0	1
rex01,rex02,rex13,rex16,rex17,rex18,rex19,rex20,rex21,rex22,rex24,rex25,rex26,rex27,rex28,rex29	0	0	0	0	0	0	0	0	0	0	0	0	0	0	0	0	0	0	0	0	1	0	0	0	0	0	0	1
rex01,rex02,rex13,rex16,rex18,rex19,rex20,rex21,rex22,rex24:L9:R0,rex25,rex26,rex27,rex28,rex29	0	0	0	0	1	0	0	0	0	0	0	0	0	0	0	0	0	0	0	0	0	0	0	0	0	0	0	1
rex01,rex02,rex13,rex16,rex18,rex19,rex20,rex21:L-3:R0,rex22,rex24,rex25:L0:R26,rex27,rex28,rex29	0	0	0	0	0	0	0	0	0	0	0	0	0	0	0	0	0	0	0	0	1	0	0	0	0	0	0	1
rex01,rex02,rex13,rex16,rex18:L-12:R0,rex19,rex20,rex21,rex22,rex23,rex24,rex25,rex26,rex27,rex28,rex29	0	0	0	0	0	0	0	0	0	0	0	0	0	0	0	0	0	0	0	0	1	0	0	0	0	0	0	1
rex01,rex02,rex13,rex16,rex18:L-12:R0,rex19,rex20,rex21,rex22,rex24,rex25:L0:R26,rex27,rex28,rex29	0	0	1	0	0	0	0	0	0	0	0	0	0	0	0	0	0	0	0	0	0	0	0	0	0	0	0	1
rex01,rex05,rex08,rex09,rex10,rex11,rex13,rex16:L0:R12,rex18:L-12:R0,rex19,rex20,rex21,rex22,rex24,rex25,rex26,rex27,rex28,rex29	0	1	0	0	0	0	0	0	0	0	0	0	0	0	0	0	0	0	0	0	0	0	0	0	0	0	0	1
rex01,rex05,rex08,rex09,rex10,rex13,rex15,rex16,rex18,rex19,rex20,rex21,rex22,rex24,rex25,rex26,rex27,rex28,rex29	0	0	0	0	0	0	0	0	0	0	0	0	0	0	0	1	0	0	0	0	0	0	0	0	0	0	0	1
rex01,rex05,rex08,rex09,rex10,rex13,rex16,rex18,rex19,rex20,rex21:L-3:R0,rex22,rex24,rex25,rex26:L0:R4,rex27,rex28,rex29	1	0	0	0	0	0	0	0	0	0	0	0	0	0	0	0	0	0	0	0	0	0	0	0	0	0	0	1
rex01,rex05,rex08,rex09,rex11,rex13,rex16,rex18:L-12:R0,rex19,rex20,rex21,rex22,rex24,rex25,rex26,rex27,rex28,rex29	0	1	0	0	0	0	0	0	0	0	0	0	0	0	0	0	0	0	0	0	0	0	0	0	0	0	0	1
rex01,rex05,rex08,rex09,rex13,rex16:L0:R12,rex18,rex19,rex20,rex21,rex22,rex24,rex25,rex26,rex27,rex28,rex29	1	0	0	0	0	0	0	0	0	0	0	0	0	0	0	0	0	0	0	0	0	0	0	0	0	0	0	1
rex01,rex05,rex09,rex10,rex11,rex13,rex16,rex18,rex19,rex20,rex21,rex22,rex24,rex25,rex26,rex27,rex28,rex29	0	0	0	0	0	0	0	0	0	0	0	0	0	0	0	0	0	0	0	0	0	1	0	0	0	0	0	1
rex01,rex05,rex09,rex10,rex11,rex13,rex16,rex18:L-12:R0,rex19,rex20,rex21:L-3:R0,rex22,rex24,rex25,rex26,rex27,rex28,rex29	0	0	0	0	0	0	0	0	0	0	0	0	0	0	1	0	0	0	0	0	0	0	0	0	0	0	0	1
rex01,rex05,rex09,rex10,rex11,rex13,rex16:L0:R12,rex18:L-12:R0,rex19,rex20,rex21,rex22,rex24,rex25,rex26,rex27,rex28,rex29	1	0	0	0	0	0	0	0	0	0	0	0	0	0	0	0	0	0	0	0	0	0	0	0	0	0	0	1
rex01,rex05,rex09,rex10,rex13,rex16,rex17,rex18,rex19,rex20,rex21,rex22,rex24,rex25,rex26,rex27,rex28,rex29	1	0	0	0	0	0	0	0	0	0	0	0	0	0	0	0	0	0	0	0	0	0	0	0	0	0	0	1
rex01,rex05,rex09,rex13,rex16,rex18,rex19,rex20,rex21,rex22,rex24,rex25:L0:R26,rex27,rex28,rex29	0	1	0	0	0	0	0	0	0	0	0	0	0	0	0	0	0	0	0	0	0	0	0	0	0	0	0	1
rex01,rex05,rex10,rex11,rex13,rex16,rex18,rex19,rex20,rex29	0	0	0	0	0	0	0	0	0	0	0	0	0	0	0	0	0	0	0	0	1	0	0	0	0	0	0	1
rex01,rex05,rex10,rex11,rex13,rex16,rex19,rex20,rex21,rex22,rex24,rex25,rex26,rex27,rex28,rex29	0	0	0	0	0	0	0	0	0	0	0	0	0	0	0	0	0	0	0	0	1	0	0	0	0	0	0	1
rex01,rex05,rex10,rex11:L-11:R0,rex13,rex16,rex18,rex19,rex20,rex21,rex22,rex24,rex25,rex26,rex27,rex28,rex29	0	0	0	0	0	0	0	0	0	0	0	0	0	0	0	0	0	0	0	0	1	0	0	0	0	0	0	1
rex01,rex05,rex10,rex13,rex16,rex17,rex18,rex19,rex20,rex21,rex22,rex24,rex25,rex26,rex27,rex28,rex29	0	0	0	0	0	0	0	0	0	0	0	0	0	1	0	0	0	0	0	0	0	0	0	0	0	0	0	1
rex01,rex05,rex10,rex13,rex16,rex18,rex19,rex20,rex21,rex22,rex24,rex25:L0:R26,rex27,rex28,rex29	0	0	0	0	0	0	0	0	0	0	0	1	0	0	0	0	0	0	0	0	0	0	0	0	0	0	0	1
rex01,rex05,rex10,rex13,rex16,rex18,rex19,rex20,rex21:L-3:R0,rex22,rex24,rex25,rex26,rex27,rex28,rex29	0	0	0	0	0	0	0	0	0	0	0	0	0	0	0	0	0	0	0	1	0	0	0	0	0	0	0	1
rex01,rex05,rex11,rex13,rex16,rex18,rex19,rex20,rex21,rex22,rex24,rex25,rex26,rex27,rex28,rex29	0	0	0	0	0	0	0	0	0	0	0	0	0	1	0	0	0	0	0	0	0	0	0	0	0	0	0	1
rex01,rex13,rex16,rex18:L-12:R0,rex19,rex20,rex21,rex22,rex24,rex25,rex26,rex27,rex28,rex29	1	0	0	0	0	0	0	0	0	0	0	0	0	0	0	0	0	0	0	0	0	0	0	0	0	0	0	1

## Sheet: TableS5 - primer validation 
Primer name	Sequence	Chrom	Start	End	Product size
rex04|Ex2-3 3' forward primer	GCATTGCTCTAGCACGTGAG	chr10	123794963	123794982	192
rex04|Ex2-3 3' reverse primer	TGTCCTGCTGCTTCCTTTTT	chr10	123810012	123810031
rex06|Ex3-4 5' forward primer	AAAAAGGAAGCAGCAGGACA	chr10	123810012	123810031	108
rex06|Ex3-4 5' reverse primer	TCAGCCAGCGTCAAAAGTC	chr10	123822962	123822980
rex12|Ex7-8 3' forward primer	CATTCCTGACACTTCGCAGC	chr10	123943625	123943644	155
rex12|Ex7-8 3' reverse primer	GAGCTTTGACAGGGGTCGTT	chr10	123954594	123954613
TACC2 p10 qPCR forward primer	CCAGTTGCTGAAGGGCAGAA	chr10	123779334	123779353	NA
TACC2 p10 qPCR reverse primer rex05|Ex3	GCGGACCTTGGAGTCTGAG	chr10	123809965	12809984

## Sheet: TableS6 - synthesized DNA
Synthesized DNA*	Target exon	Sequence (concatenated in the synthesized DNA)	Length	Chrom	Start	End
NC:rex01-rex02-rex05-rex08(100bp)-rex10-rex11-rex13	rex01|Ex1-2	CCAGTTGCTGAAGGGCAGAATTTCCATGCGCCCGCAGCTTCCAAGTCCAGACCACCCCCGAAT	63	chr10	123779334	123779396
	rex02|Ex2	TCACCTCTGACAAAATTCTGGGGACGCTGGGAACACTGAATCAACATGGGCAATGAGAACAGCACCTCGGACAACCAGTCACCTCTGACAAAATTCTGGGGACGCTGGGAACACTGAATCAACATGGGCAATGAGAACAGCACCTCGGACAACCAG	78	chr10	123781451	123781529
	rex05|Ex3	AGGACTTTATCAGCTCAGACTCCAAGGTCCGCGCAGCCACCCGGGAACAGTCAGAATATAAAAAGGAAGCAGCAGGACACGCCCGGAAGCCCTGACCACAGAGACGCGTCCAG	113	chr10	123809952	123810065
	rex08|Ex4(100bp)	CATTGGCAGCGTTGGGCTTGGAGGCTTCTGCACCGCTTCTGAGAGTTCTGCCAGCCTGGATCCATGCCTTGTGTCCCCAGAGGTGACTGAGCCAAGGAAG	100	chr10	123842161	123842261
	rex10|Ex6	TTCACCTGTGGCAGATGATATCATCCAGCCCGCTGCCCCCGCAGACCTGGAAAGCCCAACCTTAGCTGCCTCTTCCTACCACGGTGATGTTGTTGGCCAGGTCTCTACGGATCTGATAGCCCAGAG	126	chr10	123892123	123892249
	rex11|Ex7	CATCTCCCCAGCTGCTGCCCATGCGGGTCTTCCTCCCTCGGCTGCAGAACACATAGTTTCGCCATCTGCCCCAGCTGGTGACAGAGTAGAAGCTTCCACTCCCTCCTGCCCAGATCCGGCCAAGGACCTCAGCAG	135	chr10	123903086	123903221
	rex13|Ex8	GAGTTCCGATTCTGAAGAGGCATTTGAGACCCCGGAGTCAACGACCCCTGTCAAAGCTCCGCCAGCTCCACCCCCACCACCCCCCGAAGTCATCCCAGAACCCGAGGTCAGCACACAGCCACCCCCGGAAGAACCAG	137	chr10	123954554	123954691
PC1:rex01-rex02-rex04-rex05	rex01|Ex1-2	CCAGTTGCTGAAGGGCAGAATTTCCATGCGCCCGCAGCTTCCAAGTCCAGACCACCCCCGAAT	63	chr10	123779334	123779396
	rex02|Ex2	TCACCTCTGACAAAATTCTGGGGACGCTGGGAACACTGAATCAACATGGGCAATGAGAACAGCACCTCGGACAACCAG	78	chr10	123781451	123781529
	rex04|Ex2-3	GCATTGCTCTAGCACGTGAGAATCAGCAGTGAACAATTCAGCTGTGATCTGCTCGAATGAAGCTTCCTTATGAGGCGCTAACAGGCAAAAGACACATCATAAAATTTCCAATG	113	chr10	123794962	123795075
	rex05|Ex3	AGGACTTTATCAGCTCAGACTCCAAGGTCCGCGCAGCCACCCGGGAACAGTCAGAATATAAAAAGGAAGCAGCAGGACACGCCCGGAAGCCCTGACCACAGAGACGCGTCCAG	113	chr10	123809952	123810065
PC2:rex01-rex02-rex05-rex06-rex08(100bp)-rex10	rex01|Ex1-2	CCAGTTGCTGAAGGGCAGAATTTCCATGCGCCCGCAGCTTCCAAGTCCAGACCACCCCCGAAT	63	chr10	123779334	123779396
	rex02|Ex2	TCACCTCTGACAAAATTCTGGGGACGCTGGGAACACTGAATCAACATGGGCAATGAGAACAGCACCTCGGACAACCAG	78	chr10	123781451	123781529
	rex05|Ex3	AGGACTTTATCAGCTCAGACTCCAAGGTCCGCGCAGCCACCCGGGAACAGTCAGAATATAAAAAGGAAGCAGCAGGACACGCCCGGAAGCCCTGACCACAGAGACGCGTCCAG	113	chr10	123809952	123810065
	rex06|Ex3-4	GAAGTAAACACAGAAAGGAGAGTGGGAGGGAGAGGAGGAGTGAGCTCCTGACTTTTGACGCTGGCTGAAAAGGAAGATCATGTGCTGAATTAG	93	chr10	123822912	123823005
	rex08|Ex4(100bp)	CATTGGCAGCGTTGGGCTTGGAGGCTTCTGCACCGCTTCTGAGAGTTCTGCCAGCCTGGATCCATGCCTTGTGTCCCCAGAGGTGACTGAGCCAAGGAAG	100	chr10	123842161	123842261
	rex10|Ex6	TTCACCTGTGGCAGATGATATCATCCAGCCCGCTGCCCCCGCAGACCTGGAAAGCCCAACCTTAGCTGCCTCTTCCTACCACGGTGATGTTGTTGGCCAGGTCTCTACGGATCTGATAGCCCAGAG	126	chr10	123892123	123892249
PC3:rex01-rex02-rex05-rex12-rex13	rex01|Ex1-2	CCAGTTGCTGAAGGGCAGAATTTCCATGCGCCCGCAGCTTCCAAGTCCAGACCACCCCCGAAT	63	chr10	123779334	123779396
	rex02|Ex2	TCACCTCTGACAAAATTCTGGGGACGCTGGGAACACTGAATCAACATGGGCAATGAGAACAGCACCTCGGACAACCAG	78	chr10	123781451	123781529
	rex05|Ex3	AGGACTTTATCAGCTCAGACTCCAAGGTCCGCGCAGCCACCCGGGAACAGTCAGAATATAAAAAGGAAGCAGCAGGACACGCCCGGAAGCCCTGACCACAGAGACGCGTCCAG	113	chr10	123809952	123810065
	rex12|Ex7-8	GGATCAGTCATGAGGAAGCTCTGAGGGACGGTAACATGTCAGCTGAGGTGAGCGGCCGTGGGGTTATTCCCATTCCTGACACTTCGCAGCCCCTGGCTGAGGCACCCCCATCCTGGTCCTTGGGTACCTGCCTGAGAAACCACACTTGGAATCGGAAGGACACTTG	165	chr10	123943555	123943720
	rex13|Ex8	GAGTTCCGATTCTGAAGAGGCATTTGAGACCCCGGAGTCAACGACCCCTGTCAAAGCTCCGCCAGCTCCACCCCCACCACCCCCCGAAGTCATCCCAGAACCCGAGGTCAGCACACAGCCACCCCCGGAAGAACCAG	137	chr10	123954554	123954691
*NC and PC indicate negative and positive controls respectively

## Sheet: TableS7 - primary tissues
	Classification of primary tissues						Sequencing		Obained	Corrected		Successfully corrected and 5' to 3'complete		Exact matches to the defined boundaries
Donor ID	Pathological diagnosis	Grade	FIGO stage	*p T	N	M	Run ID	Barcode ID	reads	reads	ratio	reads	ratio	reads	ratio
donor338	endometrioid adenocarcinoma	1	IVB	1a	1	1	RUN1	NB01	134660	53066	0.394074	24871	0.184695	6959	0.0516783
donor391	endometrioid adenocarcinoma	1	IA	1a	0	0	RUN1	NB04	209802	58452	0.278606	25325	0.120709	5414	0.0258053
							RUN2	NB10	149928	69033	0.460441	26727	0.178266	6319	0.0421469
donor411	endometrioid adenocarcinoma	1	IIIC1	1b	1	0	RUN1	NB02	674180	60261	0.0893841	11849	0.0175754	3752	0.00556528
donor423	endometrioid adenocarcinoma	1	IA	1a	0	0	RUN2	NB06	433526	119870	0.2765	46521	0.107308	9421	0.0217311
donor430		1	IA	1a	1	0	RUN1	NB03	93437	49338	0.528035	26677	0.285508	10333	0.110588
donor456	endometrioid adenocarcinoma	2	II	2	0	0	RUN1	NB07	178641	75284	0.421426	43484	0.243416	11681	0.0653881
donor479	endometrioid adenocarcinoma	1	IA	1a	0	0	RUN2	NB07	222533	89357	0.401545	35496	0.159509	6868	0.0308628
donor491	endometrioid adenocarcinoma	3	IA	1a	0	0	RUN1	NB05	212274	68076	0.320699	22017	0.10372	4484	0.0211236
							RUN2	NB11	219442	103281	0.470653	45755	0.208506	10039	0.0457479
donor496	endometrioid adenocarcinoma	1	IIIA	1b	1	0	RUN1	NB10	164999	67099	0.406663	32189	0.195086	10237	0.0620428
donor520	endometrioid adenocarcinoma	3	IA	1a	0	0	RUN1	NB06	232859	92406	0.396832	53706	0.230637	13013	0.0558836
							RUN2	NB12	195474	70386	0.360079	26020	0.133112	4381	0.0224122
donor531	endometrioid adenocarcinoma	1	IA	1a	0	0	RUN2	NB08	219267	89618	0.408716	36863	0.168119	7528	0.0343326
donor532	endometrioid adenocarcinoma	1	IA	1a	0	0	RUN2	NB09	143041	76401	0.53412	35474	0.247999	7066	0.0493984
donor538	endometrioid adenocarcinoma	1	IVB	3b	1	1	RUN1	NB11	158368	68740	0.434052	38029	0.240131	10336	0.0652657
donor549	endometrioid adenocarcinoma	1	IIIC2	3c	1	0	RUN1	NB12	117238	50336	0.429349	30286	0.258329	9729	0.082985
donor550	endometrioid adenocarcinoma	2	IIIA	3a	0	0	RUN1	NB09	220424	66233	0.30048	27668	0.125522	7020	0.0318477
donor547	clear cell adenocarcinoma	NA	IA	1a	0	0	RUN1	NB08	147453	65556	0.444589	42684	0.289475	10200	0.0691746
donor660	normal endometrium	NA	NA	NA	NA	NA	RUN2	NB03	154625	62119	0.40174	23740	0.153533	4200	0.0271625
donor669	normal endometrium	NA	NA	NA	NA	NA	RUN2	NB04	337363	72754	0.215655	31223	0.0925502	4987	0.0147823
donor709	normal endometrium	NA	NA	NA	NA	NA	RUN2	NB05	541054	64123	0.118515	27220	0.0503092	4621	0.00854074
donor424	normal endometrium	NA	NA	NA	NA	NA	RUN2	NB01	163883	49002	0.299006	11347	0.0692384	1922	0.0117279
donor475	normal endometrium	NA	NA	NA	NA	NA	RUN2	NB02	220457	99615	0.451857	42955	0.194845	8974	0.0407064
								total	5544928	1740406	0.313874	768126	0.138528	179484	0.032369
*TNM Classification of Malignant Tumours, 7th edition								average	231039	72516.9		32005.2		7478.5

## Sheet: Table S8 - known isoform coord.
Chrom	Start	Stop	Name (isoform name + exon number)	Score	Strand	Name and exon number in this study
chr10	123779336	123779396	reported_long6_exon_0_0_chr10_123779337_f	0	+	rex01
chr10	123781451	123781529	reported_long6_exon_1_0_chr10_123781452_f	0	+	rex02
chr10	123809952	123810065	reported_long6_exon_2_0_chr10_123809953_f	0	+	rex05
chr10	123842161	123847474	reported_long6_exon_3_0_chr10_123842162_f	0	+	rex08
chr10	123847992	123848106	reported_long6_exon_4_0_chr10_123847993_f	0	+	rex09
chr10	123892123	123892249	reported_long6_exon_5_0_chr10_123892124_f	0	+	rex10
chr10	123903086	123903221	reported_long6_exon_6_0_chr10_123903087_f	0	+	rex11
chr10	123954554	123954691	reported_long6_exon_7_0_chr10_123954555_f	0	+	rex13
chr10	123969911	123971223	reported_long6_exon_8_0_chr10_123969912_f	0	+	rex16
chr10	123972856	123972892	reported_long6_exon_9_0_chr10_123972857_f	0	+	rex17
chr10	123974905	123974966	reported_long6_exon_10_0_chr10_123974906_f	0	+	rex18
chr10	123976141	123976343	reported_long6_exon_11_0_chr10_123976142_f	0	+	rex19
chr10	123984240	123984302	reported_long6_exon_12_0_chr10_123984241_f	0	+	rex20
chr10	123985880	123985996	reported_long6_exon_13_0_chr10_123985881_f	0	+	rex21
chr10	123987351	123987523	reported_long6_exon_14_0_chr10_123987352_f	0	+	rex22
chr10	123996909	123997053	reported_long6_exon_15_0_chr10_123996910_f	0	+	rex24
chr10	123997475	123997552	reported_long6_exon_16_0_chr10_123997476_f	0	+	rex25
chr10	124001472	124001516	reported_long6_exon_17_0_chr10_124001473_f	0	+	rex26
chr10	124008157	124008318	reported_long6_exon_18_0_chr10_124008158_f	0	+	rex27
chr10	124008564	124008671	reported_long6_exon_19_0_chr10_124008565_f	0	+	rex28
chr10	124009058	124009089	reported_long6_exon_20_0_chr10_124009059_f	0	+	rex29
chr10	123779336	123779396	reported_long5_exon_0_0_chr10_123779337_f	0	+	rex01
chr10	123781451	123781529	reported_long5_exon_1_0_chr10_123781452_f	0	+	rex02
chr10	123809952	123810065	reported_long5_exon_2_0_chr10_123809953_f	0	+	rex05
chr10	123842161	123847474	reported_long5_exon_3_0_chr10_123842162_f	0	+	rex08
chr10	123847992	123848106	reported_long5_exon_4_0_chr10_123847993_f	0	+	rex09
chr10	123892123	123892249	reported_long5_exon_5_0_chr10_123892124_f	0	+	rex10
chr10	123954554	123954691	reported_long5_exon_6_0_chr10_123954555_f	0	+	rex13
chr10	123969911	123971223	reported_long5_exon_7_0_chr10_123969912_f	0	+	rex16
chr10	123974905	123974966	reported_long5_exon_8_0_chr10_123974906_f	0	+	rex18
chr10	123976141	123976343	reported_long5_exon_9_0_chr10_123976142_f	0	+	rex19
chr10	123984240	123984302	reported_long5_exon_10_0_chr10_123984241_f	0	+	rex20
chr10	123985880	123985996	reported_long5_exon_11_0_chr10_123985881_f	0	+	rex21
chr10	123987351	123987523	reported_long5_exon_12_0_chr10_123987352_f	0	+	rex22
chr10	123996900	123997053	reported_long5_exon_13_0_chr10_123996901_f	0	+	rex24:L9:R0
chr10	123997475	123997552	reported_long5_exon_14_0_chr10_123997476_f	0	+	rex25
chr10	124001472	124001516	reported_long5_exon_15_0_chr10_124001473_f	0	+	rex26
chr10	124008157	124008318	reported_long5_exon_16_0_chr10_124008158_f	0	+	rex27
chr10	124008564	124008671	reported_long5_exon_17_0_chr10_124008565_f	0	+	rex28
chr10	124009058	124009089	reported_long5_exon_18_0_chr10_124009059_f	0	+	rex29
chr10	123779336	123779396	reported_long4_exon_0_0_chr10_123779337_f	0	+	rex01
chr10	123781451	123781529	reported_long4_exon_1_0_chr10_123781452_f	0	+	rex02
chr10	123809952	123810065	reported_long4_exon_2_0_chr10_123809953_f	0	+	rex05
chr10	123842161	123847474	reported_long4_exon_3_0_chr10_123842162_f	0	+	rex08
chr10	123847992	123848106	reported_long4_exon_4_0_chr10_123847993_f	0	+	rex09
chr10	123903086	123903221	reported_long4_exon_5_0_chr10_123903087_f	0	+	rex11
chr10	123954554	123954691	reported_long4_exon_6_0_chr10_123954555_f	0	+	rex13
chr10	123969911	123971223	reported_long4_exon_7_0_chr10_123969912_f	0	+	rex16
chr10	123974917	123974966	reported_long4_exon_8_0_chr10_123974918_f	0	+	rex18:L-12:R0
chr10	123976141	123976343	reported_long4_exon_9_0_chr10_123976142_f	0	+	rex19
chr10	123984240	123984302	reported_long4_exon_10_0_chr10_123984241_f	0	+	rex20
chr10	123985880	123985996	reported_long4_exon_11_0_chr10_123985881_f	0	+	rex21
chr10	123987351	123987523	reported_long4_exon_12_0_chr10_123987352_f	0	+	rex22
chr10	123996909	123997053	reported_long4_exon_13_0_chr10_123996910_f	0	+	rex24
chr10	123997475	123997552	reported_long4_exon_14_0_chr10_123997476_f	0	+	rex25
chr10	124001472	124001516	reported_long4_exon_15_0_chr10_124001473_f	0	+	rex26
chr10	124008157	124008318	reported_long4_exon_16_0_chr10_124008158_f	0	+	rex27
chr10	124008564	124008671	reported_long4_exon_17_0_chr10_124008565_f	0	+	rex28
chr10	124009058	124009089	reported_long4_exon_18_0_chr10_124009059_f	0	+	rex29
chr10	123779336	123779396	reported_long3_exon_0_0_chr10_123779337_f	0	+	rex01
chr10	123781451	123781529	reported_long3_exon_1_0_chr10_123781452_f	0	+	rex02
chr10	123809952	123810065	reported_long3_exon_2_0_chr10_123809953_f	0	+	rex05
chr10	123842161	123847474	reported_long3_exon_3_0_chr10_123842162_f	0	+	rex08
chr10	123847992	123848106	reported_long3_exon_4_0_chr10_123847993_f	0	+	rex09
chr10	123892123	123892249	reported_long3_exon_5_0_chr10_123892124_f	0	+	rex10
chr10	123903086	123903221	reported_long3_exon_6_0_chr10_123903087_f	0	+	rex11
chr10	123954554	123954691	reported_long3_exon_7_0_chr10_123954555_f	0	+	rex13
chr10	123969911	123971223	reported_long3_exon_8_0_chr10_123969912_f	0	+	rex16
chr10	123974905	123974966	reported_long3_exon_9_0_chr10_123974906_f	0	+	rex18
chr10	123976141	123976343	reported_long3_exon_10_0_chr10_123976142_f	0	+	rex19
chr10	123984240	123984302	reported_long3_exon_11_0_chr10_123984241_f	0	+	rex20
chr10	123985880	123985996	reported_long3_exon_12_0_chr10_123985881_f	0	+	rex21
chr10	123987351	123987523	reported_long3_exon_13_0_chr10_123987352_f	0	+	rex22
chr10	123996909	123997053	reported_long3_exon_14_0_chr10_123996910_f	0	+	rex24
chr10	123997475	123997552	reported_long3_exon_15_0_chr10_123997476_f	0	+	rex25
chr10	124001472	124001516	reported_long3_exon_16_0_chr10_124001473_f	0	+	rex26
chr10	124008157	124008318	reported_long3_exon_17_0_chr10_124008158_f	0	+	rex27
chr10	124008564	124008671	reported_long3_exon_18_0_chr10_124008565_f	0	+	rex28
chr10	124009058	124009089	reported_long3_exon_19_0_chr10_124009059_f	0	+	rex29
chr10	123779336	123779396	reported_long2_exon_0_0_chr10_123779337_f	0	+	rex01
chr10	123781451	123781529	reported_long2_exon_1_0_chr10_123781452_f	0	+	rex02
chr10	123809952	123810065	reported_long2_exon_2_0_chr10_123809953_f	0	+	rex05
chr10	123842161	123847474	reported_long2_exon_3_0_chr10_123842162_f	0	+	rex08
chr10	123847992	123848106	reported_long2_exon_4_0_chr10_123847993_f	0	+	rex09
chr10	123892123	123892249	reported_long2_exon_5_0_chr10_123892124_f	0	+	rex10
chr10	123954554	123954691	reported_long2_exon_6_0_chr10_123954555_f	0	+	rex13
chr10	123969911	123971223	reported_long2_exon_7_0_chr10_123969912_f	0	+	rex16
chr10	123974905	123974966	reported_long2_exon_8_0_chr10_123974906_f	0	+	rex18
chr10	123976141	123976343	reported_long2_exon_9_0_chr10_123976142_f	0	+	rex19
chr10	123984240	123984302	reported_long2_exon_10_0_chr10_123984241_f	0	+	rex20
chr10	123985880	123985996	reported_long2_exon_11_0_chr10_123985881_f	0	+	rex21
chr10	123987351	123987523	reported_long2_exon_12_0_chr10_123987352_f	0	+	rex22
chr10	123996909	123997053	reported_long2_exon_13_0_chr10_123996910_f	0	+	rex24
chr10	123997475	123997552	reported_long2_exon_14_0_chr10_123997476_f	0	+	rex25
chr10	124001472	124001516	reported_long2_exon_15_0_chr10_124001473_f	0	+	rex26
chr10	124008157	124008318	reported_long2_exon_16_0_chr10_124008158_f	0	+	rex27
chr10	124008564	124008671	reported_long2_exon_17_0_chr10_124008565_f	0	+	rex28
chr10	124009058	124009089	reported_long2_exon_18_0_chr10_124009059_f	0	+	rex29
chr10	123779336	123779396	reported_long1_exon_0_0_chr10_123779337_f	0	+	rex01
chr10	123781451	123781529	reported_long1_exon_1_0_chr10_123781452_f	0	+	rex02
chr10	123809952	123810065	reported_long1_exon_2_0_chr10_123809953_f	0	+	rex05
chr10	123842161	123847474	reported_long1_exon_3_0_chr10_123842162_f	0	+	rex08
chr10	123847992	123848106	reported_long1_exon_4_0_chr10_123847993_f	0	+	rex09
chr10	123954554	123954691	reported_long1_exon_5_0_chr10_123954555_f	0	+	rex13
chr10	123969911	123971223	reported_long1_exon_6_0_chr10_123969912_f	0	+	rex16
chr10	123974905	123974966	reported_long1_exon_7_0_chr10_123974906_f	0	+	rex18
chr10	123976141	123976343	reported_long1_exon_8_0_chr10_123976142_f	0	+	rex19
chr10	123984240	123984302	reported_long1_exon_9_0_chr10_123984241_f	0	+	rex20
chr10	123985880	123985996	reported_long1_exon_10_0_chr10_123985881_f	0	+	rex21
chr10	123987351	123987523	reported_long1_exon_11_0_chr10_123987352_f	0	+	rex22
chr10	123996909	123997053	reported_long1_exon_12_0_chr10_123996910_f	0	+	rex24
chr10	123997475	123997552	reported_long1_exon_13_0_chr10_123997476_f	0	+	rex25
chr10	124001472	124001516	reported_long1_exon_14_0_chr10_124001473_f	0	+	rex26
chr10	124008157	124008318	reported_long1_exon_15_0_chr10_124008158_f	0	+	rex27
chr10	124008564	124008671	reported_long1_exon_16_0_chr10_124008565_f	0	+	rex28
chr10	124009058	124009089	reported_long1_exon_17_0_chr10_124009059_f	0	+	rex29
chr10	123779336	123779396	reported_short4_exon_0_0_chr10_123779337_f	0	+	rex01
chr10	123781451	123781529	reported_short4_exon_1_0_chr10_123781452_f	0	+	rex02
chr10	123792608	123792668	reported_short4_exon_2_0_chr10_123792609_f	0	+	rex03
chr10	123809952	123810065	reported_short4_exon_3_0_chr10_123809953_f	0	+	rex05
chr10	123954554	123954691	reported_short4_exon_4_0_chr10_123954555_f	0	+	rex13
chr10	123969911	123971223	reported_short4_exon_5_0_chr10_123969912_f	0	+	rex16
chr10	123974905	123974966	reported_short4_exon_6_0_chr10_123974906_f	0	+	rex18
chr10	123976141	123976343	reported_short4_exon_7_0_chr10_123976142_f	0	+	rex19
chr10	123984240	123984302	reported_short4_exon_8_0_chr10_123984241_f	0	+	rex20
chr10	123985880	123985996	reported_short4_exon_9_0_chr10_123985881_f	0	+	rex21
chr10	123987351	123987523	reported_short4_exon_10_0_chr10_123987352_f	0	+	rex22
chr10	123996909	123997053	reported_short4_exon_11_0_chr10_123996910_f	0	+	rex24
chr10	123997475	123997552	reported_short4_exon_12_0_chr10_123997476_f	0	+	rex25
chr10	124001472	124001516	reported_short4_exon_13_0_chr10_124001473_f	0	+	rex26
chr10	124008157	124008318	reported_short4_exon_14_0_chr10_124008158_f	0	+	rex27
chr10	124008564	124008671	reported_short4_exon_15_0_chr10_124008565_f	0	+	rex28
chr10	124009058	124009089	reported_short4_exon_16_0_chr10_124009059_f	0	+	rex29
chr10	123779336	123779396	reported_short3_exon_0_0_chr10_123779337_f	0	+	rex01
chr10	123781451	123781529	reported_short3_exon_1_0_chr10_123781452_f	0	+	rex02
chr10	123809952	123810065	reported_short3_exon_2_0_chr10_123809953_f	0	+	rex05
chr10	123892123	123892249	reported_short3_exon_3_0_chr10_123892124_f	0	+	rex10
chr10	123954554	123954691	reported_short3_exon_4_0_chr10_123954555_f	0	+	rex13
chr10	123969911	123971223	reported_short3_exon_5_0_chr10_123969912_f	0	+	rex16
chr10	123974905	123974966	reported_short3_exon_6_0_chr10_123974906_f	0	+	rex18
chr10	123976141	123976343	reported_short3_exon_7_0_chr10_123976142_f	0	+	rex19
chr10	123984240	123984302	reported_short3_exon_8_0_chr10_123984241_f	0	+	rex20
chr10	123985880	123985996	reported_short3_exon_9_0_chr10_123985881_f	0	+	rex21
chr10	123987351	123987523	reported_short3_exon_10_0_chr10_123987352_f	0	+	rex22
chr10	123996909	123997053	reported_short3_exon_11_0_chr10_123996910_f	0	+	rex24
chr10	123997475	123997552	reported_short3_exon_12_0_chr10_123997476_f	0	+	rex25
chr10	124001472	124001516	reported_short3_exon_13_0_chr10_124001473_f	0	+	rex26
chr10	124008157	124008318	reported_short3_exon_14_0_chr10_124008158_f	0	+	rex27
chr10	124008564	124008671	reported_short3_exon_15_0_chr10_124008565_f	0	+	rex28
chr10	124009058	124009089	reported_short3_exon_16_0_chr10_124009059_f	0	+	rex29
chr10	123779336	123779396	reported_short2_exon_0_0_chr10_123779337_f	0	+	rex01
chr10	123781451	123781529	reported_short2_exon_1_0_chr10_123781452_f	0	+	rex02
chr10	123809952	123810065	reported_short2_exon_2_0_chr10_123809953_f	0	+	rex05
chr10	123954554	123954691	reported_short2_exon_3_0_chr10_123954555_f	0	+	rex13
chr10	123969911	123971223	reported_short2_exon_4_0_chr10_123969912_f	0	+	rex16
chr10	123974905	123974966	reported_short2_exon_5_0_chr10_123974906_f	0	+	rex18
chr10	123976141	123976343	reported_short2_exon_6_0_chr10_123976142_f	0	+	rex19
chr10	123984240	123984302	reported_short2_exon_7_0_chr10_123984241_f	0	+	rex20
chr10	123985880	123985996	reported_short2_exon_8_0_chr10_123985881_f	0	+	rex21
chr10	123987351	123987523	reported_short2_exon_9_0_chr10_123987352_f	0	+	rex22
chr10	123996909	123997053	reported_short2_exon_10_0_chr10_123996910_f	0	+	rex24
chr10	123997475	123997552	reported_short2_exon_11_0_chr10_123997476_f	0	+	rex25
chr10	124001472	124001516	reported_short2_exon_12_0_chr10_124001473_f	0	+	rex26
chr10	124008157	124008318	reported_short2_exon_13_0_chr10_124008158_f	0	+	rex27
chr10	124008564	124008671	reported_short2_exon_14_0_chr10_124008565_f	0	+	rex28
chr10	124009058	124009089	reported_short2_exon_15_0_chr10_124009059_f	0	+	rex29
chr10	123779336	123779396	reported_short1_exon_0_0_chr10_123779337_f	0	+	rex01
chr10	123781451	123781529	reported_short1_exon_1_0_chr10_123781452_f	0	+	rex02
chr10	123809952	123810065	reported_short1_exon_2_0_chr10_123809953_f	0	+	rex05
chr10	123892123	123892249	reported_short1_exon_3_0_chr10_123892124_f	0	+	rex10
chr10	123903086	123903221	reported_short1_exon_4_0_chr10_123903087_f	0	+	rex11
chr10	123954554	123954691	reported_short1_exon_5_0_chr10_123954555_f	0	+	rex13
chr10	123969911	123971223	reported_short1_exon_6_0_chr10_123969912_f	0	+	rex16
chr10	123974905	123974966	reported_short1_exon_7_0_chr10_123974906_f	0	+	rex18
chr10	123976141	123976343	reported_short1_exon_8_0_chr10_123976142_f	0	+	rex19
chr10	123984240	123984302	reported_short1_exon_9_0_chr10_123984241_f	0	+	rex20
chr10	123985880	123985996	reported_short1_exon_10_0_chr10_123985881_f	0	+	rex21
chr10	123987351	123987523	reported_short1_exon_11_0_chr10_123987352_f	0	+	rex22
chr10	123996909	123997053	reported_short1_exon_12_0_chr10_123996910_f	0	+	rex24
chr10	123997475	123997552	reported_short1_exon_13_0_chr10_123997476_f	0	+	rex25
chr10	124001472	124001516	reported_short1_exon_14_0_chr10_124001473_f	0	+	rex26
chr10	124008157	124008318	reported_short1_exon_15_0_chr10_124008158_f	0	+	rex27
chr10	124008564	124008671	reported_short1_exon_16_0_chr10_124008565_f	0	+	rex28
chr10	124009058	124009089	reported_short1_exon_17_0_chr10_124009059_f	0	+	rex29

## Sheet: Table S9 - known isoform rank
Name in Yoshida et al. (2017)	exons	Rank by read counts in this study
long1	rex01,rex02,rex05,rex08,rex09,rex13,rex16,rex18,rex19,rex20,rex21,rex22,rex24,rex25,rex26,rex27,rex28,rex29	9
long2	rex01,rex02,rex05,rex08,rex09,rex10,rex13,rex16,rex18,rex19,rex20,rex21,rex22,rex24,rex25,rex26,rex27,rex28,rex29	5
long3	rex01,rex02,rex05,rex08,rex09,rex10,rex11,rex13,rex16,rex18,rex19,rex20,rex21,rex22,rex24,rex25,rex26,rex27,rex28,rex29	3
long4	rex01,rex02,rex05,rex08,rex09,rex11,rex13,rex16,rex18:L-12:R0,rex19,rex20,rex21,rex22,rex24,rex25,rex26,rex27,rex28,rex29	44
long5	rex01,rex02,rex05,rex08,rex09,rex10,rex13,rex16,rex18,rex19,rex20,rex21,rex22,rex24:L9:R0,rex25,rex26,rex27,rex28,rex29	240
long6	rex01,rex02,rex05,rex08,rex09,rex10,rex11,rex13,rex16,rex17,rex18,rex19,rex20,rex21,rex22,rex24,rex25,rex26,rex27,rex28,rex29	40
short1	rex01,rex02,rex05,rex10,rex11,rex13,rex16,rex18,rex19,rex20,rex21,rex22,rex24,rex25,rex26,rex27,rex28,rex29	2
short2	rex01,rex02,rex05,rex13,rex16,rex18,rex19,rex20,rex21,rex22,rex24,rex25,rex26,rex27,rex28,rex29	4
short3	rex01,rex02,rex05,rex10,rex13,rex16,rex18,rex19,rex20,rex21,rex22,rex24,rex25,rex26,rex27,rex28,rex29	1
short4	rex01,rex02,rex03,rex05,rex13,rex16,rex18,rex19,rex20,rex21,rex22,rex24,rex25,rex26,rex27,rex28,rex29	Not found
